# Supplementary material for: Insights into Solea senegalensis Reproduction Through Gonadal Tissue Methylation Analysis and Transcriptomic Integration
Source: Biomolecules. 2025 Jan 2;15(1):54. doi: 10.3390/biom15010054 (PMC11764300; doi:10.3390/biom15010054)
Supplement: Supplementary file 1 [file biomolecules-15-00054-s001.zip › TableS1.xlsx]

## Sheet: annotation_corr
Chromosome GCA_919967415.2	GCF_019176455.1 PeakID	Locus	Annotation	CORR	pvalue	Description	GCF_019176455.1 Entrez ID
S	SolSen1_s11	7031661	Intergenic	-0.999994	0	histone deacetylase complex subunit SAP30L	SolSen1A037799
B	SolSen1_s13	3126644	intron (SolSen1A008283T1, intron 1 of 11)	-0.999656	0	cadherincadherin-12-like	SolSen1A008283
A	SolSen1_s07	14119789	Intergenic	-0.999352	0	mannose-1-phosphate guanyltransferase alpha isoform X2	SolSen1A009117
L	SolSen1_s02	26349176	promoter-TSS (SolSen1A015279T1)	-0.999182	0	iron-sulfur cluster assembly 2 homolog, mitochondrial	SolSen1A015279
J	SolSen1_s01	26040055	TTS (SolSen1A018355T1)	-0.999109	0	adapter molecule crk-like	SolSen1A018355
P	SolSen1_s19	6448031	Intergenic	-0.999062	0	tyrosine-protein kinase ABL2 isoform X1	SolSen1A030600
U	SolSen1_s12	20517392	Intergenic	-0.998822	0	Transcription factor Adf-1 ADH distal factor 1	SolSen1A030289
M	SolSen1_s18	19123794	promoter-TSS (SolSen1A023774T3)	-0.997551	0	nuclear factor of activated T-cells, cytoplasmic 2 isoform X2	SolSen1A023774
O	SolSen1_s10	5424291	exon (SolSen1A039549T1, exon 2 of 40)	-0.997313	0	latent-transforming growth factor beta-binding protein 2-like	SolSen1A039549
A	SolSen1_s22	4560884	exon (SolSen1A008727T1, exon 4 of 13)	-0.996558	0	cytochrome P450 4F3	SolSen1A008727
S	SolSen1_s11	2361657	intron (SolSen1A026528T7, intron 6 of 15)	-0.995556	0	transcription factor COE1-A-like isoform X2	SolSen1A026528
T	SolSen1_s14	3745810	Intergenic	-0.99485	0	transcription factor AP-1-like	SolSen1A003482
D	SolSen1_s20	6365287	Intergenic	-0.992945	0	macrosialin-like isoform X2	SolSen1A021310
T	SolSen1_s14	3236830	intron (SolSen1A008076T1, intron 2 of 7)	-0.992715	0	repeat-containing 7 isoform X1	SolSen1A016234
C	SolSen1_s27	3664147	intron (SolSen1A021639T2, intron 1 of 10)	-0.991395	0	immunoglobulin superfamily DCC subclass member 3	SolSen1A021639
O	SolSen1_s10	9989316	intron (SolSen1A017102T1, intron 1 of 4)	-0.990379	0	serine/threonine-protein kinase ICK isoform X1	SolSen1A017102
O	SolSen1_s10	9989318	intron (SolSen1A017102T1, intron 1 of 4)	-0.990321	0	serine/threonine-protein kinase ICK isoform X1	SolSen1A017102
L	SolSen1_s02	20006227	intron (SolSen1A019846T3, intron 35 of 35)	-0.98978	0	protein-arginine deiminase type-2 isoform X2	SolSen1A000778
O	SolSen1_s10	6500431	intron (SolSen1A015881T2, intron 1 of 7)	-0.988386	0	cytokine receptor-like factor 1 isoform X1	SolSen1A015881
O	SolSen1_s10	6500466	intron (SolSen1A015881T2, intron 1 of 7)	-0.988119	0	cytokine receptor-like factor 1 isoform X1	SolSen1A015881
O	SolSen1_s10	18101474	intron (SolSen1A040203T1, intron 2 of 12)	-0.98702	0	ectonucleoside triphosphate diphosphohydrolase 5	SolSen1A040203
T	SolSen1_s14	15651972	intron (SolSen1A013494T1, intron 5 of 6)	-0.985329	0	homolog isoform X2	SolSen1A005164
I	SolSen1_s03	26463950	intron (SolSen1A016040T1, intron 1 of 47)	-0.984939	0	specificity phosphatase 13-like	SolSen1A030197
N	SolSen1_s17	6156688	intron (SolSen1A036866T1, intron 2 of 12)	-0.983994	0	intermediate layer 1	SolSen1A012141
N	SolSen1_s36	281778	intron (SolSen1A030834T2, intron 2 of 11)	-0.982551	0	small nuclear ribonucleoprotein 70 kDa	SolSen1A030834
D	SolSen1_s23	3976954	exon (SolSen1A014070T1, exon 22 of 37)	-0.980084	0	contactin-4-like isoform X2	SolSen1A002703
D	SolSen1_s23	3976962	exon (SolSen1A014070T1, exon 22 of 37)	-0.980084	0	contactin-4-like isoform X2	SolSen1A002703
D	SolSen1_s23	3976980	intron (SolSen1A014070T3, intron 21 of 35)	-0.980084	0	contactin-4-like isoform X2	SolSen1A002703
D	SolSen1_s23	3976986	intron (SolSen1A014070T3, intron 21 of 35)	-0.980084	0	contactin-4-like isoform X2	SolSen1A002703
D	SolSen1_s23	3977011	intron (SolSen1A014070T3, intron 21 of 35)	-0.980084	0	contactin-4-like isoform X2	SolSen1A002703
D	SolSen1_s23	3977063	intron (SolSen1A014070T3, intron 21 of 35)	-0.980084	0	contactin-4-like isoform X2	SolSen1A002703
D	SolSen1_s23	3977068	intron (SolSen1A014070T3, intron 21 of 35)	-0.980084	0	contactin-4-like isoform X2	SolSen1A002703
D	SolSen1_s23	3977078	exon (SolSen1A014070T1, exon 23 of 37)	-0.980084	0	contactin-4-like isoform X2	SolSen1A002703
C	SolSen1_s09	17029561	Intergenic	-0.979124	0	reticulocalbinreticulocalbin-1	SolSen1A036351
C	SolSen1_s27	3664154	intron (SolSen1A021639T2, intron 1 of 10)	-0.977356	0	immunoglobulin superfamily DCC subclass member 3	SolSen1A021639
D	SolSen1_s23	3790891	Intergenic	-0.976796	0	copine-8 isoform X1	SolSen1A001872
B	SolSen1_s15	10178399	Intergenic	-0.972069	0	armadillo repeat-containing protein 1	SolSen1A014195
N	SolSen1_s32	3071795	exon (SolSen1A018089T3, exon 8 of 9)	-0.971919	0	E3 ubiquitin-protein ligase TRIM21-like isoform X2	SolSen1A007346
N	SolSen1_s32	3071827	exon (SolSen1A018089T3, exon 8 of 9)	-0.971919	0	E3 ubiquitin-protein ligase TRIM21-like isoform X2	SolSen1A007346
N	SolSen1_s32	3071830	exon (SolSen1A018089T3, exon 8 of 9)	-0.971919	0	E3 ubiquitin-protein ligase TRIM21-like isoform X2	SolSen1A007346
N	SolSen1_s32	3071833	exon (SolSen1A018089T3, exon 8 of 9)	-0.97161	0	E3 ubiquitin-protein ligase TRIM21-like isoform X2	SolSen1A007346
L	SolSen1_s02	27049189	Intergenic	-0.968496	0	caveolincaveolin-2	SolSen1A016953
A	SolSen1_s07	8226699	intron (SolSen1A040052T2, intron 7 of 26)	-0.967793	0	and metalloproteinase domain-containing 23 isoform X1	SolSen1A040052
C	SolSen1_s09	9801914	Intergenic	-0.967136	0	cadherin-8-like isoform X1	SolSen1A030433
Q	SolSen1_s08	13847350	exon (SolSen1A008282T1, exon 31 of 43)	-0.965179	0	and LIM domain 1	SolSen1A005845
P	SolSen1_s19	14289496	Intergenic	-0.964694	0	partitioning defective 3 homolog B isoform X2	SolSen1A018321
J	SolSen1_s28	2122599	intron (SolSen1A002917T3, intron 18 of 18)	-0.963925	0	C1-like intracellular cholesterol transporter C1-like	SolSen1A002917
D	SolSen1_s20	17085865	exon (SolSen1A012153T1, exon 1 of 16)	-0.963298	0	specificity mitogen-activated kinase kinase 7 isoform X2	SolSen1A012153
L	SolSen1_s02	27405914	intron (SolSen1A025247T1, intron 9 of 28)	-0.963283	0	receptor-type tyrosine-protein phosphatase gamma	SolSen1A025247
Q	SolSen1_s08	13847319	exon (SolSen1A008282T1, exon 31 of 43)	-0.962977	0	and LIM domain 1	SolSen1A005845
Q	SolSen1_s08	13847321	exon (SolSen1A008282T1, exon 31 of 43)	-0.962977	0	and LIM domain 1	SolSen1A005845
J	SolSen1_s01	8010665	exon (SolSen1A016057T1, exon 14 of 37)	-0.962479	0	tax1-binding protein 3	SolSen1A024363
C	SolSen1_s27	5144943	intron (SolSen1A017907T2, intron 23 of 45)	-0.961393	0	fibronectin-like isoform X2	SolSen1A017907
T	SolSen1_s14	4497655	Intergenic	-0.960769	0	resistance-associated 1-like	SolSen1A018736
N	SolSen1_s32	1519412	TTS (SolSen1A020925T1)	-0.960437	0	finger GLIS1	SolSen1A027808
C	SolSen1_s09	9717076	Intergenic	-0.956018	0	pyridoxal phosphate phosphatase PHOSPHO2	SolSen1A027681
U	SolSen1_s12	15443534	intron (SolSen1A030189T1, intron 3 of 3)	-0.955623	0	alpha-(1,6)-fucosyltransferase	SolSen1A000792
U	SolSen1_s12	21091271	exon (SolSen1A021907T1, exon 1 of 2)	-0.952158	0	tensintensin-4-like	SolSen1A021907
H	SolSen1_s06	11232072	Intergenic	-0.951135	0	doublesexmab-3-related and mab-3-related transcription factor 2b isoform X2	SolSen1A021673
B	SolSen1_s15	17916173	intron (SolSen1A027696T1, intron 3 of 8)	-0.946497	0	GPI mannosyltransferase 1	SolSen1A013381
J	SolSen1_s01	20475593	intron (SolSen1A018455T1, intron 8 of 10)	-0.945391	0	F-box/LRR-repeat LRR-repeat 17	SolSen1A018455
A	SolSen1_s22	12600350	Intergenic	-0.944911	0	ubiquitin carboxyl-terminal hydrolase 10 isoform X1	SolSen1A028270
R	SolSen1_s16	15085797	Intergenic	-0.944911	0	differentiation factor 6-B	SolSen1A002752
A	SolSen1_s22	12600281	Intergenic	-0.944911	0	ubiquitin carboxyl-terminal hydrolase 10 isoform X1	SolSen1A028270
F	SolSen1_s04	21021408	intron (SolSen1A012534T1, intron 3 of 21)	-0.944592	0	eukaryotic translation initiation factor 4 gamma 2-like	SolSen1A012534
S	SolSen1_s11	21859005	TTS (SolSen1A039625T5)	-0.942703	0	protein Shroom1 isoform X1	SolSen1A005040
O	SolSen1_s10	6500471	intron (SolSen1A015881T2, intron 1 of 7)	-0.941093	0	cytokine receptor-like factor 1 isoform X1	SolSen1A015881
R	SolSen1_s16	11139832	Intergenic	-0.940634	0	even-skipped homolog 1	SolSen1A039617
P	SolSen1_s19	2903700	TTS (SolSen1A006469T1)	-0.93701	0	cytochrome c oxidase subunit 6B1	SolSen1A006469
E	SolSen1_s24	1508063	Intergenic	-0.936586	0	melanin-concentrating hormone receptor 1	SolSen1A025562
S	SolSen1_s11	10575621	intron (SolSen1A039643T1, intron 1 of 3)	-0.930661	0	protein phosphatase 1 regulatory subunit 14A-like	SolSen1A039643
E	SolSen1_s24	2792412	intron (SolSen1A038860T2, intron 1 of 16)	-0.929949	0	protein kinase C alpha type isoform X1	SolSen1A038860
B	SolSen1_s13	5070979	intron (SolSen1A028794T1, intron 1 of 1)	-0.928571	0	histone H1-like	SolSen1A028794
I	SolSen1_s34	797553	Intergenic	-0.928051	0	finger 21B isoform X2	SolSen1A006010
R	SolSen1_s16	13873975	intron (SolSen1A024882T1, intron 3 of 8)	-0.92775	0	A 32 kDa subunit-like	SolSen1A024882
Q	SolSen1_s08	15584375	intron (SolSen1A008620T1, intron 30 of 37)	-0.922612	0	decay activator ZFP36L2	SolSen1A017030
Q	SolSen1_s08	16524522	intron (SolSen1A008989T1, intron 4 of 9)	-0.922309	0	AT-rich interactive domain-containing protein 5B	SolSen1A008989
H	SolSen1_s06	17701257	Intergenic	-0.922122	0	adhesion G protein-coupled receptor L2 isoform X1	SolSen1A032430
M	SolSen1_s18	19679768	intron (SolSen1A029810T2, intron 3 of 6)	-0.92115	0	G15-likeprotein coupled receptor 15-like	SolSen1A018071
G	SolSen1_s05	13668734	exon (SolSen1A003848T4, exon 1 of 16)	-0.919535	0	thymus-specific serine protease	SolSen1A003848
K	SolSen1_s29	5809879	intron (SolSen1A008906T2, intron 1 of 5)	-0.915196	0	protocadherin-10b isoform X3	SolSen1A008906
D	SolSen1_s23	7786615	intron (SolSen1A020644T1, intron 10 of 28)	-0.912518	0	tyrosinenon-receptorprotein phosphatase non-receptor type 12 isoform X2	SolSen1A020644
O	SolSen1_s10	21992725	intron (SolSen1A033350T1, intron 1 of 16)	-0.911884	0	fibroblast growth factor receptor 3 isoform X9	SolSen1A033350
L	SolSen1_s02	12096592	intron (SolSen1A027676T1, intron 6 of 10)	-0.910447	0	peptidase inhibitor 15-A	SolSen1A027676
L	SolSen1_s02	12096811	intron (SolSen1A027676T1, intron 6 of 10)	-0.910447	0	peptidase inhibitor 15-A	SolSen1A027676
G	SolSen1_s05	25004468	intron (SolSen1A034849T1, intron 1 of 3)	-0.90991	0	zinc transporter ZIP1-like	SolSen1A034849
I	SolSen1_s03	4394964	exon (SolSen1A000878T1, exon 24 of 33)	-0.908419	0	uncoupling 2-like	SolSen1A032548
S	SolSen1_s11	3246069	Intergenic	-0.907477	0	solute carrier family 46 member 3	SolSen1A001362
D	SolSen1_s23	7786627	intron (SolSen1A020644T1, intron 10 of 28)	-0.904826	0	tyrosinenon-receptorprotein phosphatase non-receptor type 12 isoform X2	SolSen1A020644
T	SolSen1_s14	10865614	Intergenic	-0.903347	0	mediator of RNA polymerase II transcription subunit 13-like isoform X1	SolSen1A017771
S	SolSen1_s11	10575687	intron (SolSen1A039643T1, intron 1 of 3)	-0.903015	0	protein phosphatase 1 regulatory subunit 14A-like	SolSen1A039643
G	SolSen1_s05	3866134	intron (SolSen1A003201T5, intron 3 of 20)	-0.902644	0	domain-containing 1a isoform X4	SolSen1A003201
R	SolSen1_s16	13060820	exon (SolSen1A028077T1, exon 11 of 11)	-0.901683	0	tRNA dimethylallyltransferase isoform X2	SolSen1A028077
R	SolSen1_s16	18340340	intron (SolSen1A027575T1, intron 4 of 15)	-0.900312	0	factor receptor-bound 10-like isoform X1	SolSen1A027575
E	SolSen1_s21	3259979	intron (SolSen1A002263T1, intron 2 of 7)	-0.899679	0	endothelin-1 receptor	SolSen1A002263
A	SolSen1_s22	10779054	intron (SolSen1A004988T1, intron 1 of 4)	-0.899083	0	repair XRCC4 isoform X2	SolSen1A004988
A	SolSen1_s22	1937853	intron (SolSen1A018506T1, intron 16 of 23)	-0.898669	0	par-3 family cell polarity regulator beta a isoform X1	SolSen1A018506
A	SolSen1_s22	1937768	intron (SolSen1A018506T1, intron 16 of 23)	-0.898669	0	par-3 family cell polarity regulator beta a isoform X1	SolSen1A018506
A	SolSen1_s22	1937770	intron (SolSen1A018506T1, intron 16 of 23)	-0.898669	0	par-3 family cell polarity regulator beta a isoform X1	SolSen1A018506
P	SolSen1_s19	1115657	intron (SolSen1A019459T2, intron 3 of 23)	-0.895616	0	sulfotransferase 1A4	SolSen1A019459
P	SolSen1_s19	1115663	intron (SolSen1A019459T2, intron 3 of 23)	-0.895616	0	sulfotransferase 1A4	SolSen1A019459
P	SolSen1_s19	1115745	intron (SolSen1A019459T2, intron 3 of 23)	-0.895616	0	sulfotransferase 1A4	SolSen1A019459
P	SolSen1_s19	1115747	intron (SolSen1A019459T2, intron 3 of 23)	-0.895616	0	sulfotransferase 1A4	SolSen1A019459
P	SolSen1_s19	1115756	intron (SolSen1A019459T2, intron 3 of 23)	-0.895616	0	sulfotransferase 1A4	SolSen1A019459
C	SolSen1_s27	4801366	intron (SolSen1A024054T4, intron 1 of 13)	-0.893772	0	adenosylhomocysteinase	SolSen1A024054
C	SolSen1_s27	2718819	intron (SolSen1A009022T1, intron 3 of 14)	-0.892682	0	ephrin type-A receptor 4-A-like	SolSen1A009022
E	SolSen1_s21	10812844	intron (SolSen1A025721T1, intron 1 of 26)	-0.891662	0	domain-containing receptor 3	SolSen1A025721
B	SolSen1_s15	9661149	intron (SolSen1A037834T1, intron 1 of 17)	-0.891188	0	brother of CDO	SolSen1A037834
N	SolSen1_s17	14112438	exon (SolSen1A038431T1, exon 13 of 20)	-0.889826	0	adhesion G protein-coupled receptor E1-like	SolSen1A038431
S	SolSen1_s11	8808493	promoter-TSS (SolSen1A029914T2)	-0.887609	0	regulatory subunit-associated 1	SolSen1A029914
H	SolSen1_s06	8503810	intron (SolSen1A025820T2, intron 3 of 9)	-0.886487	0	ras-related protein Rap-2a	SolSen1A025820
D	SolSen1_s20	580788	Intergenic	-0.885	0	inactive histone-lysine N-methyltransferase 2E isoform X5	SolSen1A025296
D	SolSen1_s20	580804	Intergenic	-0.885	0	inactive histone-lysine N-methyltransferase 2E isoform X5	SolSen1A025296
N	SolSen1_s17	14112475	exon (SolSen1A038431T1, exon 13 of 20)	-0.882006	0	adhesion G protein-coupled receptor E1-like	SolSen1A038431
C	SolSen1_s27	4801261	intron (SolSen1A024054T4, intron 1 of 13)	-0.881583	0	adenosylhomocysteinase	SolSen1A024054
C	SolSen1_s27	4801328	intron (SolSen1A024054T4, intron 1 of 13)	-0.881583	0	adenosylhomocysteinase	SolSen1A024054
J	SolSen1_s28	13039	Intergenic	-0.881219	0	low-density lipoprotein receptor-related protein 1-like isoform X1	SolSen1A022937
T	SolSen1_s14	5329185	Intergenic	-0.880939	0	mothers against decapentaplegic homolog 2 isoform X3	SolSen1A027827
E	SolSen1_s21	4530838	TTS (SolSen1A025357T1)	-0.880347	0	ATP translocase 1	SolSen1A036436
B	SolSen1_s13	12802326	exon (SolSen1A001194T1, exon 4 of 5)	-0.880138	0	spindlin-Z-like	SolSen1A001194
Q	SolSen1_s08	15584310	intron (SolSen1A008620T1, intron 30 of 37)	-0.87836	0	decay activator ZFP36L2	SolSen1A017030
D	SolSen1_s20	1483859	intron (SolSen1A032669T1, intron 3 of 17)	-0.87767	0	repeat-containing 55	SolSen1A032669
K	SolSen1_s25	6998102	intron (SolSen1A024878T2, intron 2 of 24)	-0.877306	0	dystrophin-related protein 2	SolSen1A024878
U	SolSen1_s12	6368051	exon (SolSen1A037891T1, exon 4 of 40)	-0.876655	0	PH-interacting protein isoform X1	SolSen1A037891
N	SolSen1_s17	3294238	Intergenic	-0.875	0	nibrin isoform X1	SolSen1A013754
A	SolSen1_s07	20686589	Intergenic	-0.874069	0	probable 2-ketogluconate reductase	SolSen1A000134
U	SolSen1_s12	15443512	intron (SolSen1A030189T1, intron 3 of 3)	-0.87027	0	alpha-(1,6)-fucosyltransferase	SolSen1A000792
U	SolSen1_s12	15443577	intron (SolSen1A030189T1, intron 3 of 3)	-0.87027	0	alpha-(1,6)-fucosyltransferase	SolSen1A000792
U	SolSen1_s12	15443589	intron (SolSen1A030189T1, intron 3 of 3)	-0.87027	0	alpha-(1,6)-fucosyltransferase	SolSen1A000792
H	SolSen1_s06	19463859	exon (SolSen1A033302T1, exon 18 of 68)	-0.868599	0	cortexin-1-like	SolSen1A021426
H	SolSen1_s06	4912238	exon (SolSen1A016042T1, exon 1 of 24)	-0.868503	0	desmoplakin-like isoform X1	SolSen1A016042
C	SolSen1_s27	3081578	intron (SolSen1A024244T3, intron 4 of 11)	-0.861802	0	succinate dehydrogenase assembly factor 2, mitochondrial	SolSen1A038617
B	SolSen1_s13	17999438	exon (SolSen1A025236T1, exon 1 of 3)	-0.861068	0	dolichyl-diphosphooligosaccharide--protein glycosyltransferase subunit DAD1	SolSen1A025236
O	SolSen1_s10	5423586	intron (SolSen1A039549T2, intron 2 of 40)	-0.854709	0	latent-transforming growth factor beta-binding protein 2-like	SolSen1A039549
Q	SolSen1_s08	24070971	intron (SolSen1A005731T4, intron 1 of 19)	-0.85392	0	vesicle-associated membrane protein 7	SolSen1A005731
L	SolSen1_s02	10153496	intron (SolSen1A039474T4, intron 1 of 20)	-0.851414	0	and PH domain-containing 5-like isoform X3	SolSen1A039474
O	SolSen1_s10	5423804	intron (SolSen1A039549T2, intron 2 of 40)	-0.850892	0	latent-transforming growth factor beta-binding protein 2-like	SolSen1A039549
O	SolSen1_s10	5423826	intron (SolSen1A039549T2, intron 2 of 40)	-0.850892	0	latent-transforming growth factor beta-binding protein 2-like	SolSen1A039549
P	SolSen1_s33	816588	intron (SolSen1A005185T1, intron 9 of 29)	-0.849829	0	complex 3 homolog	SolSen1A005185
O	SolSen1_s10	5423688	intron (SolSen1A039549T2, intron 2 of 40)	-0.849482	0	latent-transforming growth factor beta-binding protein 2-like	SolSen1A039549
H	SolSen1_s06	4912251	exon (SolSen1A016042T1, exon 1 of 24)	-0.849361	0	desmoplakin-like isoform X1	SolSen1A016042
S	SolSen1_s11	9210259	intron (SolSen1A038789T1, intron 2 of 8)	-0.848712	0	neurotrimin isoform X1	SolSen1A038789
K	SolSen1_s25	2883166	intron (SolSen1A025840T2, intron 23 of 24)	-0.848026	0	pro-epidermal growth factor	SolSen1A025840
O	SolSen1_s10	7960630	exon (SolSen1A003306T1, exon 4 of 17)	-0.847089	0	adhesion G protein-coupled receptor F5-like	SolSen1A003306
A	SolSen1_s22	3093549	promoter-TSS (SolSen1A034154T1)	-0.846734	0	basic helix-loop-helix transcription factor scleraxis-like	SolSen1A034154
A	SolSen1_s07	6507492	TTS (SolSen1A025250T1)	-0.846479	0	insulin receptor substrate 2	SolSen1A016426
C	SolSen1_s09	12091302	promoter-TSS (SolSen1A012311T1)	-0.844802	0	threonine--tRNA ligase 1, cytoplasmic	SolSen1A012311
R	SolSen1_s16	18296921	intron (SolSen1A016022T1, intron 3 of 4)	-0.843672	0	factor receptor-bound 10-like isoform X1	SolSen1A027575
N	SolSen1_s17	14112488	exon (SolSen1A038431T1, exon 13 of 20)	-0.84082	0	adhesion G protein-coupled receptor E1-like	SolSen1A038431
L	SolSen1_s02	3500668	promoter-TSS (SolSen1A013562T1)	-0.839073	0	dynein light chain roadblock-type 1	SolSen1A013562
K	SolSen1_s25	2638430	Intergenic	-0.837902	0	teneurin-3-like isoform X2	SolSen1A002821
D	SolSen1_s20	2662943	promoter-TSS (SolSen1A007222T1)	-0.835378	0	GRIP and coiled-coil domain-containing protein 1	SolSen1A007222
Q	SolSen1_s08	15456931	Intergenic	-0.828769	0	maintenance of chromosomes flexible hinge domain-containing 1 isoform X1	SolSen1A027866
E	SolSen1_s24	10878758	intron (SolSen1A003225T1, intron 20 of 50)	-0.828613	0	tau-tubulin kinase 1 isoform X1	SolSen1A003225
E	SolSen1_s21	4698035	exon (SolSen1A022538T1, exon 9 of 17)	-0.828465	0	triglyceride transfer large subunit	SolSen1A022538
U	SolSen1_s12	21091172	intron (SolSen1A021907T1, intron 1 of 1)	-0.827644	0	tensintensin-4-like	SolSen1A021907
Q	SolSen1_s08	13163467	Intergenic	-0.825736	0	fibroblast growth factor receptor 2 isoform X2	SolSen1A017917
H	SolSen1_s06	3039085	intron (SolSen1A016808T3, intron 2 of 11)	-0.824667	0	nuclear factor 1 A-type isoform X3	SolSen1A016808
S	SolSen1_s11	19282479	Intergenic	-0.824552	0	family-interacting 1 isoform X3	SolSen1A016793
E	SolSen1_s24	6522998	exon (SolSen1A024844T1, exon 1 of 8)	-0.821556	0	tumor susceptibility 101a	SolSen1A024844
D	SolSen1_s23	7970489	intron (SolSen1A016355T4, intron 1 of 6)	-0.817334	0	F-box/LRR-repeat protein 14	SolSen1A039983
J	SolSen1_s01	32581330	promoter-TSS (SolSen1A001025T1)	-0.81716	0	domain-containing 2b	SolSen1A001025
F	SolSen1_s04	22726939	exon (SolSen1A013898T1, exon 3 of 3)	-0.816497	0	fibroblast growth factor 23-like	SolSen1A004614
M	SolSen1_s18	17851192	exon (SolSen1A013033T1, exon 1 of 80)	-0.815598	0	laminin subunit alpha-5 isoform X1	SolSen1A013033
U	SolSen1_s12	21091202	intron (SolSen1A021907T1, intron 1 of 1)	-0.811615	0	tensintensin-4-like	SolSen1A021907
Q	SolSen1_s08	1363089	intron (SolSen1A028797T1, intron 1 of 29)	-0.811444	0	calcium-activated potassium channel subunit alpha-1a isoform X3	SolSen1A028797
O	SolSen1_s10	18143242	intron (SolSen1A011395T5, intron 14 of 23)	-0.811098	0	calcium permeable stress-gated cation channel 1	SolSen1A011395
I	SolSen1_s03	1361648	promoter-TSS (SolSen1A028440T1)	-0.810632	0	frizzled-related	SolSen1A028440
O	SolSen1_s10	5423739	intron (SolSen1A039549T2, intron 2 of 40)	-0.808688	0	latent-transforming growth factor beta-binding protein 2-like	SolSen1A039549
C	SolSen1_s09	15556388	Intergenic	-0.806383	0	cyclin-dependent kinase 13	SolSen1A012572
D	SolSen1_s20	9585607	intron (SolSen1A033811T1, intron 1 of 4)	-0.805951	0	ephrin-B2 isoform X1	SolSen1A033811
B	SolSen1_s13	23096606	intron (SolSen1A037345T1, intron 1 of 8)	-0.80505	0	sorting nexin-7	SolSen1A037345
M	SolSen1_s18	8217005	promoter-TSS (SolSen1A029086T4)	-0.804693	0	histone deacetylase 7 isoform X2	SolSen1A029086
D	SolSen1_s23	5133638	exon (SolSen1A022561T1, exon 1 of 3)	-0.80364	0	cyclin-dependent kinase inhibitor 1B-like	SolSen1A022561
J	SolSen1_s28	5487972	Intergenic	-0.802955	0	ATPase MORC2 isoform X1	SolSen1A016023
T	SolSen1_s14	2159263	intron (SolSen1A005961T1, intron 8 of 59)	-0.801098	0	voltage-dependent N-type calcium channel subunit alpha-1B isoform X2	SolSen1A005961
H	SolSen1_s06	13370466	intron (SolSen1A025655T2, intron 1 of 18)	-0.800923	0	ATPase H+ transporting V0 subunit e2	SolSen1A025655
J	SolSen1_s28	2598102	Intergenic	-0.800641	0	transcription elongation factor SPT5 isoform X2	SolSen1A002629
B	SolSen1_s15	14710320	Intergenic	-0.8	0	Lipase member H	SolSen1A032212
E	SolSen1_s52	63748	promoter-TSS (SolSen1A004125T1)	-0.799885	0	interferon gamma receptor 1	SolSen1A004125
H	SolSen1_s06	2837508	intron (SolSen1A011124T1, intron 2 of 4)	-0.798823	0	ras-related protein Rab-3B-like	SolSen1A011124
B	SolSen1_s13	705872	promoter-TSS (SolSen1A007039T1)	-0.798566	0	membrane-associated isoform X2	SolSen1A007039
A	SolSen1_s07	7674472	exon (SolSen1A008787T1, exon 2 of 2)	-0.796355	0	transcription factor Sp9	SolSen1A008787
G	SolSen1_s05	20845961	Intergenic	-0.795366	0	E3 ubiquitin-protein ligase znrf2	SolSen1A019364
G	SolSen1_s05	20845832	Intergenic	-0.795195	0	E3 ubiquitin-protein ligase znrf2	SolSen1A019364
F	SolSen1_s04	23882547	promoter-TSS (SolSen1A003666T1)	-0.793865	0	sema domain, immunoglobulin domain (Ig), transmembrane domain (TM) and short cytoplasmic domain, (semaphorin) 4Ba	SolSen1A003666
C	SolSen1_s27	5144885	exon (SolSen1A017907T1, exon 24 of 45)	-0.793775	0	fibronectin-like isoform X2	SolSen1A017907
B	SolSen1_s13	7771269	intron (SolSen1A019928T1, intron 1 of 3)	-0.793453	0	protein Wnt-9a	SolSen1A019928
G	SolSen1_s05	12630595	Intergenic	-0.792228	0	Iroquois-class homeodomain IRX-2a	SolSen1A007871
O	SolSen1_s10	15219868	intron (SolSen1A018441T1, intron 1 of 7)	-0.79154	0	relaxinrelaxin-3b	SolSen1A018441
J	SolSen1_s28	5700146	Intergenic	-0.788851	0	protein spinster homolog 2 isoform X1	SolSen1A007542
F	SolSen1_s04	15466299	Intergenic	-0.785716	0	domain-containing RING finger 4-like isoform X2	SolSen1A004776
R	SolSen1_s16	1327295	exon (SolSen1A023521T1, exon 1 of 9)	-0.784988	0	Zinc transporter 8	SolSen1A023521
G	SolSen1_s05	24610415	promoter-TSS (SolSen1A036088T1)	-0.78477	0	DNA-binding protein SATB1 isoform X1	SolSen1A036088
D	SolSen1_s23	11263031	TTS (SolSen1A034711T1)	-0.783015	0	ribosomal S34, mitochondrial	SolSen1A002748
J	SolSen1_s01	32789303	intron (SolSen1A035158T1, intron 3 of 3)	-0.78231	0	tenascin isoform X1	SolSen1A036653
D	SolSen1_s20	6523683	intron (SolSen1A014170T1, intron 14 of 22)	-0.778463	0	leucine-rich repeat and calponin homology domain-containing protein 4 isoform X1	SolSen1A003328
D	SolSen1_s23	7970396	intron (SolSen1A016355T4, intron 1 of 6)	-0.776382	0	F-box/LRR-repeat protein 14	SolSen1A039983
S	SolSen1_s11	10575594	intron (SolSen1A039643T1, intron 1 of 3)	-0.775755	0	protein phosphatase 1 regulatory subunit 14A-like	SolSen1A039643
S	SolSen1_s11	10575551	intron (SolSen1A039643T1, intron 1 of 3)	-0.774233	0	protein phosphatase 1 regulatory subunit 14A-like	SolSen1A039643
S	SolSen1_s11	10575692	intron (SolSen1A039643T1, intron 1 of 3)	-0.773199	0	protein phosphatase 1 regulatory subunit 14A-like	SolSen1A039643
M	SolSen1_s18	2542982	Intergenic	-0.773019	0	convertase subtilisin kexin type 9	SolSen1A025529
B	SolSen1_s13	21548844	exon (SolSen1A018093T1, exon 111 of 116)	-0.772178	0	potassium voltage-gated channel subfamily H member 2	SolSen1A022170
E	SolSen1_s21	6973373	intron (SolSen1A022099T1, intron 1 of 38)	-0.771825	0	protein tweety homolog 3-like isoform X1	SolSen1A022099
C	SolSen1_s09	19658490	Intergenic	-0.770183	0	2 isoform X2	SolSen1A016415
C	SolSen1_s27	2709127	intron (SolSen1A009022T1, intron 4 of 14)	-0.768461	0	ephrin type-A receptor 4-A-like	SolSen1A009022
J	SolSen1_s01	1162053	promoter-TSS (SolSen1A020964T1)	-0.76768	0	testican-1 isoform X2	SolSen1A020964
G	SolSen1_s05	18113879	intron (SolSen1A012910T5, intron 4 of 13)	-0.765256	0	hyaluronan-binding protein 2-like	SolSen1A012910
H	SolSen1_s06	13273756	exon (SolSen1A038318T1, exon 7 of 10)	-0.763922	0	nuclear receptor subfamily 2 group F member 6b isoform X1	SolSen1A030143
J	SolSen1_s01	18451504	intron (SolSen1A009040T1, intron 1 of 4)	-0.762124	0	somatomedin-B and thrombospondin type-1 domain-containing protein isoform X2	SolSen1A009040
U	SolSen1_s12	21090911	intron (SolSen1A021907T1, intron 1 of 1)	-0.76203	0	tensintensin-4-like	SolSen1A021907
F	SolSen1_s04	14138770	promoter-TSS (SolSen1A039538T2)	-0.761695	0	protein Wnt-7b isoform X1	SolSen1A039538
D	SolSen1_s23	8442677	intron (SolSen1A012689T5, intron 1 of 49)	-0.758405	0	voltage-dependent L-type calcium channel subunit alpha-1C isoform X5	SolSen1A012689
B	SolSen1_s15	5568299	exon (SolSen1A012570T1, exon 1 of 14)	-0.758126	0	cyclin-dependent kinase 13	SolSen1A012570
B	SolSen1_s13	18897523	Intergenic	-0.75652	0	alpha-N-acetylgalactosaminide alpha-2,6-sialyltransferase 5	SolSen1A037780
J	SolSen1_s01	27495528	intron (SolSen1A030725T3, intron 1 of 10)	-0.755171	0	rhotekin isoform X1	SolSen1A030725
U	SolSen1_s12	21091286	exon (SolSen1A021907T1, exon 1 of 2)	-0.754598	0	tensintensin-4-like	SolSen1A021907
O	SolSen1_s10	4951919	Intergenic	-0.754335	0	muscarinic acetylcholine receptor M5a	SolSen1A027626
T	SolSen1_s14	3540121	Intergenic	-0.753248	0	probable palmitoyltransferase ZDHHC12	SolSen1A000452
D	SolSen1_s23	8406164	intron (SolSen1A012689T5, intron 1 of 49)	-0.751383	0	voltage-dependent L-type calcium channel subunit alpha-1C isoform X5	SolSen1A012689
D	SolSen1_s23	8406184	intron (SolSen1A012689T5, intron 1 of 49)	-0.751383	0	voltage-dependent L-type calcium channel subunit alpha-1C isoform X5	SolSen1A012689
B	SolSen1_s15	9661177	intron (SolSen1A037834T1, intron 1 of 17)	-0.750626	0	brother of CDO	SolSen1A037834
J	SolSen1_s28	2636032	intron (SolSen1A016957T1, intron 6 of 10)	-0.750595	0	multivesicular body subunit 12Bb isoform X3	SolSen1A016957
J	SolSen1_s28	1416508	promoter-TSS (SolSen1A016631T1)	-0.749429	0	rho family-interacting cell polarization regulator 2 isoform X2	SolSen1A027317
E	SolSen1_s24	3495986	intron (SolSen1A011326T1, intron 1 of 5)	-0.749208	0	zeta-sarcoglycan isoform X1	SolSen1A011326
D	SolSen1_s20	7947552	intron (SolSen1A005791T3, intron 1 of 9)	-0.747533	0	Mitogen-activated protein kinase kinase kinase 11	SolSen1A005791
D	SolSen1_s20	7947566	intron (SolSen1A005791T3, intron 1 of 9)	-0.747533	0	Mitogen-activated protein kinase kinase kinase 11	SolSen1A005791
D	SolSen1_s20	7947572	intron (SolSen1A005791T3, intron 1 of 9)	-0.747533	0	Mitogen-activated protein kinase kinase kinase 11	SolSen1A005791
O	SolSen1_s10	5398157	intron (SolSen1A039549T2, intron 3 of 40)	-0.747298	0	latent-transforming growth factor beta-binding protein 2-like	SolSen1A039549
G	SolSen1_s05	18113948	intron (SolSen1A012910T5, intron 4 of 13)	-0.746344	0	hyaluronan-binding protein 2-like	SolSen1A012910
A	SolSen1_s22	5646070	intron (SolSen1A004053T1, intron 1 of 26)	-0.745922	0	receptor tyrosine-protein kinase erbB-4-like isoform X3	SolSen1A004053
Q	SolSen1_s08	962709	intron (SolSen1A026884T1, intron 2 of 6)	-0.745501	0	leucine-rich melanocyte differentiation-associated protein	SolSen1A026884
F	SolSen1_s04	17294506	intron (SolSen1A032532T1, intron 1 of 3)	-0.743343	0	retinoic acid-binding 1	SolSen1A032532
F	SolSen1_s04	17294513	intron (SolSen1A032532T1, intron 1 of 3)	-0.743343	0	retinoic acid-binding 1	SolSen1A032532
F	SolSen1_s04	17294573	intron (SolSen1A032532T1, intron 1 of 3)	-0.743343	0	retinoic acid-binding 1	SolSen1A032532
A	SolSen1_s07	7403763	exon (SolSen1A012215T1, exon 1 of 2)	-0.742219	0	homeobox protein DLX-1	SolSen1A012215
R	SolSen1_s16	2586312	Intergenic	-0.73908	0	borealin	SolSen1A002941
G	SolSen1_s05	13668701	exon (SolSen1A003848T4, exon 1 of 16)	-0.736523	0	thymus-specific serine protease	SolSen1A003848
D	SolSen1_s20	16981023	intron (SolSen1A016465T1, intron 1 of 31)	-0.736227	0	1 isoform X1	SolSen1A016465
I	SolSen1_s03	5056521	intron (SolSen1A013390T5, intron 5 of 17)	-0.736222	0	stAR-related lipid transfer protein 13-like isoform X4	SolSen1A013390
T	SolSen1_s14	14573990	intron (SolSen1A001722T1, intron 7 of 59)	-0.735351	0	collagen alpha-1(XXVII) chain A	SolSen1A001722
D	SolSen1_s20	6604966	intron (SolSen1A003328T3, intron 1 of 17)	-0.734167	0	leucine-rich repeat and calponin homology domain-containing protein 4 isoform X1	SolSen1A003328
N	SolSen1_s17	3103561	intron (SolSen1A017211T1, intron 1 of 11)	-0.733604	0	RNA binding protein fox-1 homolog 3-like isoform X6	SolSen1A017211
T	SolSen1_s14	7737086	intron (SolSen1A031209T1, intron 1 of 22)	-0.731589	0	breakpoint cluster region protein-like	SolSen1A031209
K	SolSen1_s29	1447473	Intergenic	-0.731091	0	SPARC	SolSen1A016597
T	SolSen1_s14	13115317	exon (SolSen1A024764T1, exon 1 of 4)	-0.731087	0	mothers against decapentaplegic homolog 7	SolSen1A024764
D	SolSen1_s23	2180936	exon (SolSen1A023784T1, exon 1 of 40)	-0.730957	0	neuron navigator 3 isoform X1	SolSen1A023784
N	SolSen1_s17	15273528	intron (SolSen1A001389T1, intron 1 of 7)	-0.727304	0	ADP-ribose pyrophosphatase, mitochondrial	SolSen1A001389
A	SolSen1_s22	6711844	Intergenic	-0.726269	0	protocadherin Fat 3-like	SolSen1A012616
J	SolSen1_s28	5310139	intron (SolSen1A037113T5, intron 4 of 15)	-0.725874	0	thioredoxin reductase 2, tandem duplicate 2	SolSen1A025544
T	SolSen1_s14	4249231	Intergenic	-0.72291	0	homeobox Nkx-	SolSen1A016933
A	SolSen1_s07	3938100	intron (SolSen1A014585T9, intron 9 of 27)	-0.721853	0	domain only 7 isoform X6	SolSen1A014585
J	SolSen1_s28	2197996	intron (SolSen1A026980T1, intron 8 of 12)	-0.721682	0	4-hydroxyphenylpyruvate dioxygenase-like	SolSen1A026980
E	SolSen1_s21	11400194	exon (SolSen1A018166T1, exon 10 of 10)	-0.721641	0	aspartate aminotransferase, cytoplasmic-like	SolSen1A028447
K	SolSen1_s25	78768	promoter-TSS (SolSen1A024372T1)	-0.720912	0	alpha-1,3-mannosyl-glycoprotein 4-beta-N-acetylglucosaminyltransferase B	SolSen1A024372
J	SolSen1_s28	3970074	intron (SolSen1A037570T1, intron 1 of 11)	-0.715714	0	glutathione hydrolase 5 proenzyme-like	SolSen1A037570
G	SolSen1_s05	6370887	promoter-TSS (SolSen1A015339T1)	-0.712745	0	zinc finger 236-like	SolSen1A015339
A	SolSen1_s07	15440849	exon (SolSen1A006482T1, exon 1 of 1)	-0.712744	0	Cyclin-dependent kinase 5 activator 2	SolSen1A006482
L	SolSen1_s02	9076475	exon (SolSen1A020226T1, exon 1 of 8)	-0.712489	0	retinoic acid receptor gamma-A-like isoform X2	SolSen1A020226
E	SolSen1_s24	7808318	intron (SolSen1A008377T2, intron 9 of 15)	-0.712127	0	huntingtin isoform X3	SolSen1A022565
E	SolSen1_s21	7384926	Intergenic	-0.710742	0	glutamate receptor ionotropic, NMDA 2A	SolSen1A031187
O	SolSen1_s10	5424267	intron (SolSen1A039549T2, intron 2 of 40)	-0.710102	0	latent-transforming growth factor beta-binding protein 2-like	SolSen1A039549
B	SolSen1_s15	11053250	intron (SolSen1A038093T6, intron 4 of 24)	-0.708853	0	GTPase-activating 21 isoform X4	SolSen1A038093
B	SolSen1_s15	11053286	intron (SolSen1A038093T6, intron 4 of 24)	-0.708773	0	GTPase-activating 21 isoform X4	SolSen1A038093
B	SolSen1_s15	11053295	intron (SolSen1A038093T6, intron 4 of 24)	-0.707522	0	GTPase-activating 21 isoform X4	SolSen1A038093
O	SolSen1_s10	5424162	intron (SolSen1A039549T2, intron 2 of 40)	-0.707311	0	latent-transforming growth factor beta-binding protein 2-like	SolSen1A039549
O	SolSen1_s10	5424152	intron (SolSen1A039549T2, intron 2 of 40)	-0.707084	0	latent-transforming growth factor beta-binding protein 2-like	SolSen1A039549
L	SolSen1_s02	9076454	exon (SolSen1A020226T1, exon 1 of 8)	-0.706245	0	retinoic acid receptor gamma-A-like isoform X2	SolSen1A020226
U	SolSen1_s12	15443567	intron (SolSen1A030189T1, intron 3 of 3)	-0.704303	0	alpha-(1,6)-fucosyltransferase	SolSen1A000792
M	SolSen1_s18	14577375	exon (SolSen1A005768T1, exon 4 of 4)	-0.704243	0	transcription factor HES-4 isoform X1	SolSen1A005768
M	SolSen1_s18	14577389	exon (SolSen1A005768T1, exon 4 of 4)	-0.704243	0	transcription factor HES-4 isoform X1	SolSen1A005768
P	SolSen1_s19	4110324	exon (SolSen1A004342T1, exon 5 of 7)	-0.703658	0	fibroblast growth factor 23	SolSen1A004342
E	SolSen1_s21	2944529	exon (SolSen1A009184T1, exon 5 of 7)	-0.702317	0	mothers against decapentaplegic homolog 1	SolSen1A009184
N	SolSen1_s17	3945954	Intergenic	-0.702276	0	hemicentinhemicentin-1-like	SolSen1A007899
G	SolSen1_s05	9799725	exon (SolSen1A035155T1, exon 2 of 2)	-0.702048	0	transcription factor Sp8 isoform X1	SolSen1A035155
A	SolSen1_s22	917052	exon (SolSen1A014221T1, exon 9 of 9)	-0.701704	0	inactive dual specificity phosphatase 27	SolSen1A023090
A	SolSen1_s22	917055	exon (SolSen1A014221T1, exon 9 of 9)	-0.701704	0	inactive dual specificity phosphatase 27	SolSen1A023090
A	SolSen1_s22	917085	exon (SolSen1A014221T1, exon 9 of 9)	-0.701704	0	inactive dual specificity phosphatase 27	SolSen1A023090
A	SolSen1_s22	917089	exon (SolSen1A014221T1, exon 9 of 9)	-0.701704	0	inactive dual specificity phosphatase 27	SolSen1A023090
A	SolSen1_s22	917091	exon (SolSen1A014221T1, exon 9 of 9)	-0.701704	0	inactive dual specificity phosphatase 27	SolSen1A023090
A	SolSen1_s22	917097	exon (SolSen1A014221T1, exon 9 of 9)	-0.701704	0	inactive dual specificity phosphatase 27	SolSen1A023090
A	SolSen1_s22	917100	exon (SolSen1A014221T1, exon 9 of 9)	-0.701704	0	inactive dual specificity phosphatase 27	SolSen1A023090
A	SolSen1_s22	917103	exon (SolSen1A014221T1, exon 9 of 9)	-0.701704	0	inactive dual specificity phosphatase 27	SolSen1A023090
A	SolSen1_s22	917110	exon (SolSen1A014221T1, exon 9 of 9)	-0.701704	0	inactive dual specificity phosphatase 27	SolSen1A023090
A	SolSen1_s22	917116	exon (SolSen1A014221T1, exon 9 of 9)	-0.701704	0	inactive dual specificity phosphatase 27	SolSen1A023090
A	SolSen1_s22	917127	exon (SolSen1A014221T1, exon 9 of 9)	-0.701704	0	inactive dual specificity phosphatase 27	SolSen1A023090
A	SolSen1_s22	917137	exon (SolSen1A014221T1, exon 9 of 9)	-0.701704	0	inactive dual specificity phosphatase 27	SolSen1A023090
A	SolSen1_s22	917149	exon (SolSen1A014221T1, exon 9 of 9)	-0.701704	0	inactive dual specificity phosphatase 27	SolSen1A023090
A	SolSen1_s22	917190	exon (SolSen1A014221T1, exon 9 of 9)	-0.701704	0	inactive dual specificity phosphatase 27	SolSen1A023090
A	SolSen1_s22	917206	exon (SolSen1A014221T1, exon 9 of 9)	-0.701704	0	inactive dual specificity phosphatase 27	SolSen1A023090
A	SolSen1_s22	917212	exon (SolSen1A014221T1, exon 9 of 9)	-0.701704	0	inactive dual specificity phosphatase 27	SolSen1A023090
A	SolSen1_s22	917220	exon (SolSen1A014221T1, exon 9 of 9)	-0.701704	0	inactive dual specificity phosphatase 27	SolSen1A023090
M	SolSen1_s18	4820441	intron (SolSen1A027857T1, intron 3 of 11)	-0.699526	0	regulator of nonsense transcripts 3A isoform X2	SolSen1A016782
M	SolSen1_s18	4820425	intron (SolSen1A027857T1, intron 3 of 11)	-0.699433	0	regulator of nonsense transcripts 3A isoform X2	SolSen1A016782
M	SolSen1_s18	4820429	intron (SolSen1A027857T1, intron 3 of 11)	-0.698697	0	regulator of nonsense transcripts 3A isoform X2	SolSen1A016782
Q	SolSen1_s08	23040443	intron (SolSen1A021553T2, intron 8 of 11)	-0.69741	0	ras and Rab interactor 2-like isoform X1	SolSen1A021553
T	SolSen1_s14	9632691	exon (SolSen1A030880T1, exon 5 of 21)	-0.696518	0	lysine-specific demethylase 2B isoform X2	SolSen1A030880
H	SolSen1_s06	8503808	intron (SolSen1A025820T2, intron 3 of 9)	-0.696069	0	ras-related protein Rap-2a	SolSen1A025820
O	SolSen1_s10	21992760	intron (SolSen1A033350T1, intron 1 of 16)	-0.69256	0	fibroblast growth factor receptor 3 isoform X9	SolSen1A033350
O	SolSen1_s10	5424195	intron (SolSen1A039549T2, intron 2 of 40)	-0.690171	0	latent-transforming growth factor beta-binding protein 2-like	SolSen1A039549
M	SolSen1_s18	16427092	intron (SolSen1A012723T1, intron 6 of 10)	-0.689254	0	beta-1,4 N-acetylgalactosaminyltransferase 1a	SolSen1A012723
A	SolSen1_s07	23626732	exon (SolSen1A034971T1, exon 4 of 4)	-0.689254	0	tumor necrosis factor ligand superfamily member 11	SolSen1A034971
Q	SolSen1_s08	4140523	Intergenic	-0.688776	0	serine serine/threonine-protein phosphatase 2A 55 kDa regulatory subunit B delta isoform	SolSen1A026931
G	SolSen1_s05	25007464	intron (SolSen1A034849T1, intron 3 of 3)	-0.687219	0	zinc transporter ZIP1-like	SolSen1A034849
D	SolSen1_s30	2865208	exon (SolSen1A028613T1, exon 1 of 1)	-0.684434	0	SR-related and CTD-associated factor 4 isoform X2	SolSen1A028613
P	SolSen1_s19	16729043	intron (SolSen1A025944T1, intron 33 of 79)	-0.683259	0	low-density lipoprotein receptor-related protein 2	SolSen1A025944
G	SolSen1_s05	186784	promoter-TSS (SolSen1A008722T1)	-0.682292	0	potassium voltage-gated channel subfamily KQT member 4 isoform X1	SolSen1A008722
A	SolSen1_s07	3649698	intron (SolSen1A002838T1, intron 3 of 3)	-0.68213	0	BCL-6 corepressor isoform X1	SolSen1A008762
S	SolSen1_s11	10575617	intron (SolSen1A039643T1, intron 1 of 3)	-0.681082	0	protein phosphatase 1 regulatory subunit 14A-like	SolSen1A039643
T	SolSen1_s14	16364148	intron (SolSen1A000358T1, intron 2 of 5)	-0.677883	0	1-acyl-sn-glycerol-3-phosphate acyltransferase alpha-like	SolSen1A000358
Q	SolSen1_s08	10885854	promoter-TSS (SolSen1A026041T1)	-0.676867	0	chymotrypsin-like elastase family member 3B	SolSen1A026041
L	SolSen1_s02	26336661	Intergenic	-0.676617	0	iron-sulfur cluster assembly 2 homolog, mitochondrial	SolSen1A015279
O	SolSen1_s10	2982414	Intergenic	-0.67606	0	homeobox Nkx-2.2 isoform X1	SolSen1A012678
N	SolSen1_s17	12496745	Intergenic	-0.676044	0	short-chain dehydrogenase reductase family 42E member 2	SolSen1A028454
L	SolSen1_s02	3500625	promoter-TSS (SolSen1A013562T1)	-0.675291	0	dynein light chain roadblock-type 1	SolSen1A013562
S	SolSen1_s11	6928498	intron (SolSen1A025503T1, intron 1 of 1)	-0.674977	0	ligand of Numb protein X 2b	SolSen1A025503
L	SolSen1_s02	8132399	intron (SolSen1A006910T3, intron 1 of 22)	-0.674976	0	SLIT-ROBO Rho GTPase-activating protein 2 isoform X2	SolSen1A006910
L	SolSen1_s02	8132316	intron (SolSen1A006910T3, intron 1 of 22)	-0.674943	0	SLIT-ROBO Rho GTPase-activating protein 2 isoform X2	SolSen1A006910
L	SolSen1_s02	8132360	intron (SolSen1A006910T3, intron 1 of 22)	-0.67473	0	SLIT-ROBO Rho GTPase-activating protein 2 isoform X2	SolSen1A006910
L	SolSen1_s02	8132296	intron (SolSen1A006910T3, intron 1 of 22)	-0.674719	0	SLIT-ROBO Rho GTPase-activating protein 2 isoform X2	SolSen1A006910
P	SolSen1_s19	19173176	Intergenic	-0.671169	0	inward rectifier potassium channel 2	SolSen1A016468
L	SolSen1_s02	26336691	Intergenic	-0.669255	0	iron-sulfur cluster assembly 2 homolog, mitochondrial	SolSen1A015279
B	SolSen1_s15	14936655	intron (SolSen1A015393T1, intron 4 of 6)	-0.666563	0	microfibrillar-associated glycoprotein 3	SolSen1A015393
S	SolSen1_s11	23209136	promoter-TSS (SolSen1A021941T1)	-0.665914	0	IAP repeat-containing 2	SolSen1A021941
T	SolSen1_s14	21120905	promoter-TSS (SolSen1A008162T1)	-0.665555	0	voltage-dependent anion-selective channel protein 2 isoform X2	SolSen1A008162
B	SolSen1_s13	7212736	Intergenic	-0.665211	0	transcription factor GATA-6	SolSen1A015886
N	SolSen1_s17	10469417	intron (SolSen1A002660T1, intron 2 of 2)	-0.664196	0	myelin 22-like	SolSen1A013625
P	SolSen1_s19	13317013	intron (SolSen1A038714T3, intron 1 of 23)	-0.664126	0	finger MIZ domain-containing 1-like isoform X2	SolSen1A038714
L	SolSen1_s02	3500705	promoter-TSS (SolSen1A013562T1)	-0.663261	0	dynein light chain roadblock-type 1	SolSen1A013562
O	SolSen1_s10	14939011	Intergenic	-0.66269	0	ragulator complex protein LAMTOR3	SolSen1A030084
K	SolSen1_s25	6860510	intron (SolSen1A012684T2, intron 8 of 12)	-0.660408	0	cleavage stimulation factor subunit 2 isoform X2	SolSen1A012684
H	SolSen1_s06	2432594	intron (SolSen1A002972T1, intron 3 of 22)	-0.65931	0	palladin isoform X1	SolSen1A002972
I	SolSen1_s03	8112172	intron (SolSen1A011736T4, intron 1 of 17)	-0.657551	0	2 isoform X2	SolSen1A011736
B	SolSen1_s15	19436901	exon (SolSen1A005300T1, exon 3 of 18)	-0.656714	0	neuropilin-1 isoform X1	SolSen1A005300
M	SolSen1_s18	2543144	Intergenic	-0.656532	0	convertase subtilisin kexin type 9	SolSen1A025529
L	SolSen1_s02	6400264	promoter-TSS (SolSen1A025736T2)	-0.656343	0	transmembrane 4 L6 family member 1	SolSen1A022972
A	SolSen1_s07	21080938	intron (SolSen1A008444T1, intron 2 of 24)	-0.654469	0	aryl hydrocarbon receptor-like	SolSen1A008444
P	SolSen1_s19	10094944	exon (SolSen1A000247T1, exon 1 of 2)	-0.654189	0	heparan sulfate glucosamine 3-O-sulfotransferase 3B1-like	SolSen1A000247
N	SolSen1_s17	15217714	exon (SolSen1A015834T1, exon 32 of 34)	-0.6539	0	nucleoside diphosphate kinase 3 isoform X2	SolSen1A027254
O	SolSen1_s10	17190406	intron (SolSen1A034682T1, intron 9 of 13)	-0.652243	0	somatostatin receptor type 5-like	SolSen1A021944
N	SolSen1_s17	1453045	promoter-TSS (SolSen1A021035T1)	-0.652078	0	Willebrand factor C domain-containing 2-like	SolSen1A021035
D	SolSen1_s20	16981088	intron (SolSen1A016465T1, intron 1 of 31)	-0.651338	0	1 isoform X1	SolSen1A016465
B	SolSen1_s13	13363853	promoter-TSS (SolSen1A035595T1)	-0.646612	0	C-C motif chemokine 20-like	SolSen1A035595
G	SolSen1_s05	7655642	intron (SolSen1A039231T1, intron 5 of 6)	-0.6465	0	calcium binding T	SolSen1A037409
G	SolSen1_s05	7655645	intron (SolSen1A039231T1, intron 5 of 6)	-0.6465	0	calcium binding T	SolSen1A037409
M	SolSen1_s18	3923204	Intergenic	-0.646032	0	plexin-B1 isoform X1	SolSen1A000133
M	SolSen1_s18	3923222	Intergenic	-0.646032	0	plexin-B1 isoform X1	SolSen1A000133
H	SolSen1_s06	18934930	promoter-TSS (SolSen1A012525T1)	-0.646009	0	zinc finger RNA-binding protein-like isoform X1	SolSen1A012525
U	SolSen1_s12	9350793	Intergenic	-0.645288	0	ribosomal S18a, mitochondrial	SolSen1A007833
B	SolSen1_s13	11795890	Intergenic	-0.644902	0	RNA-binding protein 24	SolSen1A026834
N	SolSen1_s17	17050519	intron (SolSen1A018157T2, intron 2 of 4)	-0.644902	0	actin-binding LIM 3-like isoform X5	SolSen1A018157
S	SolSen1_s11	4481468	Intergenic	-0.643792	0	neural cell adhesion molecule 1a isoform X12	SolSen1A022426
P	SolSen1_s19	14289495	Intergenic	-0.642732	0	partitioning defective 3 homolog B isoform X2	SolSen1A018321
D	SolSen1_s20	7863728	promoter-TSS (SolSen1A022977T2)	-0.642684	0	equilibrative nucleoside transporter 2	SolSen1A022977
M	SolSen1_s18	3923213	Intergenic	-0.642676	0	plexin-B1 isoform X1	SolSen1A000133
M	SolSen1_s18	5831322	exon (SolSen1A008308T1, exon 1 of 3)	-0.640464	0	snail family zinc finger 1b	SolSen1A008308
L	SolSen1_s02	11667487	promoter-TSS (SolSen1A008881T1)	-0.640063	0	vitamin D3 receptor B	SolSen1A008881
F	SolSen1_s04	27461383	promoter-TSS (SolSen1A000926T1)	-0.639813	0	cell death 2-like	SolSen1A000926
H	SolSen1_s06	3923762	intron (SolSen1A000019T1, intron 1 of 1)	-0.639601	0	8-oxo-dGDP phosphatase NUDT18	SolSen1A000019
C	SolSen1_s27	2718797	intron (SolSen1A009022T1, intron 3 of 14)	-0.639285	0	ephrin type-A receptor 4-A-like	SolSen1A009022
S	SolSen1_s11	10575659	intron (SolSen1A039643T1, intron 1 of 3)	-0.638439	0	protein phosphatase 1 regulatory subunit 14A-like	SolSen1A039643
D	SolSen1_s23	7762927	promoter-TSS (SolSen1A020644T1)	-0.638173	0	tyrosinenon-receptorprotein phosphatase non-receptor type 12 isoform X2	SolSen1A020644
S	SolSen1_s11	10575651	intron (SolSen1A039643T1, intron 1 of 3)	-0.638063	0	protein phosphatase 1 regulatory subunit 14A-like	SolSen1A039643
C	SolSen1_s09	16984836	promoter-TSS (SolSen1A013306T2)	-0.636508	0	domain-binding 5-like	SolSen1A013306
S	SolSen1_s11	15891040	Intergenic	-0.636035	0	protein phosphatase 1D-like isoform X2	SolSen1A014835
S	SolSen1_s11	15891029	Intergenic	-0.635802	0	protein phosphatase 1D-like isoform X2	SolSen1A014835
T	SolSen1_s14	7134071	Intergenic	-0.635358	0	lysine-specific histone demethylase 1B	SolSen1A022919
A	SolSen1_s07	9261318	intron (SolSen1A010114T1, intron 9 of 13)	-0.635097	0	anosminanosmin-1	SolSen1A010114
H	SolSen1_s06	343467	intron (SolSen1A025490T1, intron 3 of 11)	-0.634691	0	4-trimethylaminobutyraldehyde dehydrogenase	SolSen1A025490
N	SolSen1_s17	11099814	promoter-TSS (SolSen1A035090T2)	-0.634494	0	cytohesin-1a isoform X1	SolSen1A035090
N	SolSen1_s17	1004367	Intergenic	-0.634418	0	homeobox protein Hox-B3a	SolSen1A017343
A	SolSen1_s07	21080898	intron (SolSen1A008444T1, intron 2 of 24)	-0.634183	0	aryl hydrocarbon receptor-like	SolSen1A008444
T	SolSen1_s14	6285375	intron (SolSen1A013384T2, intron 7 of 14)	-0.633576	0	ras-GEF domain-containing family member 1B-B-like	SolSen1A013384
T	SolSen1_s14	7134064	Intergenic	-0.633129	0	lysine-specific histone demethylase 1B	SolSen1A022919
N	SolSen1_s17	1004320	Intergenic	-0.633025	0	homeobox protein Hox-B3a	SolSen1A017343
Q	SolSen1_s08	12138988	Intergenic	-0.632456	0	E3 ubiquitin-protein ligase RNF220a isoform X3	SolSen1A029125
Q	SolSen1_s08	11097709	exon (SolSen1A000877T1, exon 2 of 2)	-0.632162	0	tubulin monoglycylase TTLL3 isoform X1	SolSen1A000877
B	SolSen1_s13	13363816	promoter-TSS (SolSen1A035595T1)	-0.631464	0	C-C motif chemokine 20-like	SolSen1A035595
D	SolSen1_s20	3342481	intron (SolSen1A012053T1, intron 2 of 17)	-0.631169	0	repeat and BTB POZ domain-containing BTBD11-A isoform X1	SolSen1A012053
N	SolSen1_s36	255851	promoter-TSS (SolSen1A017656T1)	-0.630412	0	NACHT, LRR and PYD domains-containing 12-like	SolSen1A017656
A	SolSen1_s22	1828202	exon (SolSen1A024863T1, exon 1 of 17)	-0.629697	0	neuropilin-2a isoform X1	SolSen1A024863
F	SolSen1_s04	3863242	promoter-TSS (SolSen1A019421T1)	-0.62697	0	leucine-rich repeat-containing	SolSen1A019421
B	SolSen1_s15	362135	promoter-TSS (SolSen1A036252T1)	-0.624261	0	laminin subunit gamma-1	SolSen1A036252
J	SolSen1_s01	5821767	exon (SolSen1A016193T1, exon 6 of 7)	-0.622494	0	actin-related protein 2/3 complex subunit 1A	SolSen1A005161
G	SolSen1_s05	10381512	intron (SolSen1A029210T3, intron 4 of 14)	-0.620393	0	of IRRE 2 isoform X1	SolSen1A029210
G	SolSen1_s05	10381569	intron (SolSen1A029210T3, intron 4 of 14)	-0.620393	0	of IRRE 2 isoform X1	SolSen1A029210
G	SolSen1_s05	10381517	intron (SolSen1A029210T3, intron 4 of 14)	-0.620305	0	of IRRE 2 isoform X1	SolSen1A029210
C	SolSen1_s09	23075666	Intergenic	-0.620285	0	domain-containing 4 isoform X1	SolSen1A029888
R	SolSen1_s16	15543954	intron (SolSen1A005372T1, intron 1 of 97)	-0.62021	0	microtubule-actin cross-linking factor 1 isoform X18	SolSen1A005372
E	SolSen1_s24	13011624	Intergenic	-0.620209	0	DNA-directed RNA polymerase III subunit RPC9	SolSen1A016649
Q	SolSen1_s08	17187074	exon (SolSen1A003460T5, exon 1 of 12)	-0.617946	0	fibroblast growth factor 13-like isoform X1	SolSen1A003460
R	SolSen1_s16	3060031	Intergenic	-0.617402	0	zinc finger protein 40 isoform X2	SolSen1A015795
E	SolSen1_s24	6672942	promoter-TSS (SolSen1A025955T1)	-0.617381	0	Kazal, immunoglobulin, Kunitz and NTR domain-containing	SolSen1A025955
K	SolSen1_s25	706891	intron (SolSen1A038272T1, intron 17 of 18)	-0.616582	0	protein sprouty homolog 1	SolSen1A009729
H	SolSen1_s06	3774869	intron (SolSen1A024084T1, intron 1 of 10)	-0.616241	0	GDP-mannose 4,6 dehydratase	SolSen1A024084
K	SolSen1_s25	706887	intron (SolSen1A038272T1, intron 17 of 18)	-0.616174	0	protein sprouty homolog 1	SolSen1A009729
K	SolSen1_s25	706960	intron (SolSen1A038272T1, intron 17 of 18)	-0.616174	0	protein sprouty homolog 1	SolSen1A009729
T	SolSen1_s14	3519799	exon (SolSen1A017555T1, exon 1 of 10)	-0.615828	0	calcium-binding mitochondrial carrier SCaMCSCaMC-2-B isoform X2	SolSen1A017555
G	SolSen1_s05	25007352	intron (SolSen1A034849T1, intron 3 of 3)	-0.615717	0	zinc transporter ZIP1-like	SolSen1A034849
G	SolSen1_s05	25007416	intron (SolSen1A034849T1, intron 3 of 3)	-0.615717	0	zinc transporter ZIP1-like	SolSen1A034849
S	SolSen1_s11	4688182	intron (SolSen1A012193T1, intron 2 of 6)	-0.615169	0	finger and BTB domain-containing 16-A	SolSen1A012193
S	SolSen1_s11	4688363	intron (SolSen1A012193T1, intron 2 of 6)	-0.615169	0	finger and BTB domain-containing 16-A	SolSen1A012193
Q	SolSen1_s08	11790244	promoter-TSS (SolSen1A016251T1)	-0.614281	0	POZ domain-containing 3	SolSen1A016251
J	SolSen1_s01	9563135	exon (SolSen1A024037T2, exon 1 of 10)	-0.61346	0	serine/threonine-protein phosphatase 2A 55 kDa regulatory subunit B beta isoform isoform X1	SolSen1A024037
S	SolSen1_s11	20495735	Intergenic	-0.612902	0	60S ribosomal protein L17	SolSen1A008731
G	SolSen1_s05	10921639	intron (SolSen1A016463T7, intron 12 of 28)	-0.610803	0	receptor-type tyrosine-protein phosphatase U isoform X4	SolSen1A016463
G	SolSen1_s05	10921667	intron (SolSen1A016463T7, intron 12 of 28)	-0.610803	0	receptor-type tyrosine-protein phosphatase U isoform X4	SolSen1A016463
F	SolSen1_s04	3252109	intron (SolSen1A019517T1, intron 4 of 10)	-0.610025	0	metabotropic glutamate receptor 3	SolSen1A019517
B	SolSen1_s13	4464068	Intergenic	-0.609457	0	pappalysinpappalysin-2	SolSen1A036334
C	SolSen1_s09	16283735	promoter-TSS (SolSen1A038814T1)	-0.609343	0	protein phosphatase 1 regulatory subunit 3E	SolSen1A038814
S	SolSen1_s11	2666525	intron (SolSen1A014491T4, intron 7 of 18)	-0.606774	0	phosphatidylinositol-binding clathrin assembly protein-like isoform X2	SolSen1A014491
G	SolSen1_s05	3742216	intron (SolSen1A003201T5, intron 3 of 20)	-0.605999	0	domain-containing 1a isoform X4	SolSen1A003201
G	SolSen1_s05	6061417	exon (SolSen1A016819T1, exon 9 of 12)	-0.605614	0	ear-binding coat-associated 1-like	SolSen1A031762
G	SolSen1_s05	6061550	intron (SolSen1A016819T1, intron 8 of 11)	-0.605614	0	ear-binding coat-associated 1-like	SolSen1A031762
A	SolSen1_s07	3655002	intron (SolSen1A002838T1, intron 3 of 3)	-0.605499	0	BCL-6 corepressor isoform X1	SolSen1A008762
I	SolSen1_s03	9322769	exon (SolSen1A016351T1, exon 8 of 22)	-0.605108	0	teneurin-4 isoform X2	SolSen1A016351
U	SolSen1_s12	13669033	Intergenic	-0.604362	0	desmogleindesmoglein-2-like	SolSen1A002412
U	SolSen1_s12	13669108	Intergenic	-0.604067	0	desmogleindesmoglein-2-like	SolSen1A002412
A	SolSen1_s07	3654869	intron (SolSen1A002838T1, intron 3 of 3)	-0.603949	0	BCL-6 corepressor isoform X1	SolSen1A008762
R	SolSen1_s16	15533167	intron (SolSen1A005372T1, intron 1 of 97)	-0.603781	0	microtubule-actin cross-linking factor 1 isoform X18	SolSen1A005372
R	SolSen1_s16	15533211	intron (SolSen1A005372T1, intron 1 of 97)	-0.603781	0	microtubule-actin cross-linking factor 1 isoform X18	SolSen1A005372
R	SolSen1_s16	15533393	intron (SolSen1A005372T1, intron 1 of 97)	-0.603781	0	microtubule-actin cross-linking factor 1 isoform X18	SolSen1A005372
G	SolSen1_s05	18113815	intron (SolSen1A012910T5, intron 4 of 13)	-0.603427	0	hyaluronan-binding protein 2-like	SolSen1A012910
G	SolSen1_s05	18113964	intron (SolSen1A012910T5, intron 4 of 13)	-0.603426	0	hyaluronan-binding protein 2-like	SolSen1A012910
P	SolSen1_s19	2984173	intron (SolSen1A008617T2, intron 23 of 25)	-0.602481	0	colony stimulating factor 3 (granulocyte) a isoform X2	SolSen1A014126
U	SolSen1_s12	13669157	Intergenic	-0.602331	0	desmogleindesmoglein-2-like	SolSen1A002412
P	SolSen1_s19	641325	intron (SolSen1A032458T1, intron 5 of 47)	-0.600646	0	dynein heavy chain 9, axonemal	SolSen1A032458
K	SolSen1_s29	912321	Intergenic	-0.599607	0	empty spiracles homeobox 3	SolSen1A027606
Q	SolSen1_s08	11097716	exon (SolSen1A000877T1, exon 2 of 2)	-0.59801	0	tubulin monoglycylase TTLL3 isoform X1	SolSen1A000877
Q	SolSen1_s08	11097737	exon (SolSen1A000877T1, exon 2 of 2)	-0.59801	0	tubulin monoglycylase TTLL3 isoform X1	SolSen1A000877
Q	SolSen1_s08	11097764	exon (SolSen1A000877T1, exon 2 of 2)	-0.59801	0	tubulin monoglycylase TTLL3 isoform X1	SolSen1A000877
E	SolSen1_s21	8929933	TTS (SolSen1A031827T1)	-0.59718	0	protocadherin-10-like isoform X3	SolSen1A031827
E	SolSen1_s21	8929784	TTS (SolSen1A031827T1)	-0.597162	0	protocadherin-10-like isoform X3	SolSen1A031827
E	SolSen1_s21	8929906	TTS (SolSen1A031827T1)	-0.597127	0	protocadherin-10-like isoform X3	SolSen1A031827
S	SolSen1_s11	8647807	intron (SolSen1A025913T18, intron 1 of 23)	-0.596823	0	2 isoform X4	SolSen1A025913
F	SolSen1_s04	4098462	intron (SolSen1A022205T1, intron 1 of 23)	-0.596589	0	domain-containing 4A isoform X2	SolSen1A022205
D	SolSen1_s23	8442676	intron (SolSen1A012689T5, intron 1 of 49)	-0.594838	0	voltage-dependent L-type calcium channel subunit alpha-1C isoform X5	SolSen1A012689
L	SolSen1_s02	16031289	Intergenic	-0.593809	0	endothelin-3 isoform X1	SolSen1A024022
F	SolSen1_s04	3252274	intron (SolSen1A019517T1, intron 4 of 10)	-0.593508	0	metabotropic glutamate receptor 3	SolSen1A019517
Q	SolSen1_s08	3217651	promoter-TSS (SolSen1A013818T2)	-0.592194	0	chemokine (C-C motif) ligand 34b, duplicate 4	SolSen1A013818
C	SolSen1_s09	1964105	intron (SolSen1A030262T2, intron 12 of 19)	-0.591682	0	kinase C-binding NELL1	SolSen1A030262
A	SolSen1_s07	22167650	TTS (SolSen1A023756T1)	-0.591671	0	finger MYM-type 2	SolSen1A005155
E	SolSen1_s21	8929892	TTS (SolSen1A031827T1)	-0.591645	0	protocadherin-10-like isoform X3	SolSen1A031827
N	SolSen1_s17	7407633	intron (SolSen1A006308T1, intron 2 of 5)	-0.591264	0	vesicle membrane VAT-1 homolog	SolSen1A006308
N	SolSen1_s17	7407636	intron (SolSen1A006308T1, intron 2 of 5)	-0.591264	0	vesicle membrane VAT-1 homolog	SolSen1A006308
N	SolSen1_s17	7407680	intron (SolSen1A006308T1, intron 2 of 5)	-0.591264	0	vesicle membrane VAT-1 homolog	SolSen1A006308
L	SolSen1_s02	26803415	intron (SolSen1A016695T2, intron 3 of 12)	-0.58961	0	kinase-like vesicle-associated	SolSen1A016695
F	SolSen1_s04	3252223	intron (SolSen1A019517T1, intron 4 of 10)	-0.586293	0	metabotropic glutamate receptor 3	SolSen1A019517
L	SolSen1_s02	14007016	intron (SolSen1A022908T1, intron 2 of 15)	-0.585812	0	forkhead box protein P1 isoform X1	SolSen1A022908
G	SolSen1_s05	20827185	Intergenic	-0.58495	0	E3 ubiquitin-protein ligase znrf2	SolSen1A019364
E	SolSen1_s24	2206392	intron (SolSen1A033762T8, intron 1 of 10)	-0.584609	0	nuclear factor 1 X-type-like isoform X8	SolSen1A033762
E	SolSen1_s21	11070339	intron (SolSen1A027888T1, intron 3 of 5)	-0.580651	0	E3 ubiquitin-protein ligase NEURL1 isoform X2	SolSen1A027888
E	SolSen1_s21	11070544	intron (SolSen1A027888T1, intron 3 of 5)	-0.580651	0	E3 ubiquitin-protein ligase NEURL1 isoform X2	SolSen1A027888
E	SolSen1_s21	11070566	intron (SolSen1A027888T1, intron 3 of 5)	-0.580651	0	E3 ubiquitin-protein ligase NEURL1 isoform X2	SolSen1A027888
B	SolSen1_s15	9859315	intron (SolSen1A019590T1, intron 20 of 23)	-0.580402	0	putative 2-oxo-4-hydroxy-4-carboxy-5-ureidoimidazoline decarboxylase	SolSen1A006015
J	SolSen1_s01	30330977	intron (SolSen1A010337T3, intron 8 of 11)	-0.579844	0	adhesion G protein-coupled receptor A2	SolSen1A004459
M	SolSen1_s26	713905	Intergenic	-0.579339	0	tyrosine-protein kinase HCK	SolSen1A012318
M	SolSen1_s26	713871	Intergenic	-0.579175	0	tyrosine-protein kinase HCK	SolSen1A012318
S	SolSen1_s11	21097260	intron (SolSen1A023867T1, intron 1 of 6)	-0.578499	0	and LIM domain 4	SolSen1A023867
F	SolSen1_s04	3252075	intron (SolSen1A019517T1, intron 4 of 10)	-0.578433	0	metabotropic glutamate receptor 3	SolSen1A019517
B	SolSen1_s38	164654	intron (SolSen1A037188T2, intron 4 of 14)	-0.57735	0	pancreas transcription factor 1 subunit alpha	SolSen1A003369
B	SolSen1_s38	164676	intron (SolSen1A037188T2, intron 4 of 14)	-0.57735	0	pancreas transcription factor 1 subunit alpha	SolSen1A003369
B	SolSen1_s38	164681	intron (SolSen1A037188T2, intron 4 of 14)	-0.57735	0	pancreas transcription factor 1 subunit alpha	SolSen1A003369
B	SolSen1_s38	164695	intron (SolSen1A037188T2, intron 4 of 14)	-0.57735	0	pancreas transcription factor 1 subunit alpha	SolSen1A003369
B	SolSen1_s38	164703	intron (SolSen1A037188T2, intron 4 of 14)	-0.57735	0	pancreas transcription factor 1 subunit alpha	SolSen1A003369
B	SolSen1_s38	164705	intron (SolSen1A037188T2, intron 4 of 14)	-0.57735	0	pancreas transcription factor 1 subunit alpha	SolSen1A003369
B	SolSen1_s38	164717	intron (SolSen1A037188T2, intron 4 of 14)	-0.57735	0	pancreas transcription factor 1 subunit alpha	SolSen1A003369
B	SolSen1_s38	164723	intron (SolSen1A037188T2, intron 4 of 14)	-0.57735	0	pancreas transcription factor 1 subunit alpha	SolSen1A003369
B	SolSen1_s38	164739	intron (SolSen1A037188T2, intron 4 of 14)	-0.57735	0	pancreas transcription factor 1 subunit alpha	SolSen1A003369
B	SolSen1_s38	164743	intron (SolSen1A037188T2, intron 4 of 14)	-0.57735	0	pancreas transcription factor 1 subunit alpha	SolSen1A003369
U	SolSen1_s12	12308629	intron (SolSen1A022690T4, intron 1 of 19)	-0.574604	0	and SH3 domain-containing 1 isoform X3	SolSen1A022690
S	SolSen1_s11	21097262	intron (SolSen1A023867T1, intron 1 of 6)	-0.574021	0	and LIM domain 4	SolSen1A023867
S	SolSen1_s11	21097277	intron (SolSen1A023867T1, intron 1 of 6)	-0.573847	0	and LIM domain 4	SolSen1A023867
S	SolSen1_s11	21097272	intron (SolSen1A023867T1, intron 1 of 6)	-0.573839	0	and LIM domain 4	SolSen1A023867
L	SolSen1_s02	23473993	intron (SolSen1A008537T1, intron 1 of 5)	-0.571824	0	vesicleprotein-associated membrane B C-like	SolSen1A008537
F	SolSen1_s04	13687952	intron (SolSen1A032671T2, intron 1 of 56)	-0.570067	0	talin-2 isoform X2	SolSen1A032671
L	SolSen1_s02	22194370	exon (SolSen1A035825T1, exon 2 of 3)	-0.56978	0	leiomodinleiomodin-1	SolSen1A035825
C	SolSen1_s27	4579557	intron (SolSen1A034034T3, intron 1 of 11)	-0.569743	0	protein CBFA2T3 isoform X3	SolSen1A034034
C	SolSen1_s27	4579576	intron (SolSen1A034034T3, intron 1 of 11)	-0.569741	0	protein CBFA2T3 isoform X3	SolSen1A034034
O	SolSen1_s10	22095245	promoter-TSS (SolSen1A028882T1)	-0.569685	0	histone-lysine N-methyltransferase NSD2	SolSen1A028882
J	SolSen1_s01	15496396	Intergenic	-0.569495	0	reticulon-4 receptor	SolSen1A004331
A	SolSen1_s22	1207555	promoter-TSS (SolSen1A008415T1)	-0.56736	0	glutathione peroxidase 1-like	SolSen1A008415
E	SolSen1_s24	7808317	intron (SolSen1A008377T2, intron 9 of 15)	-0.56703	0	huntingtin isoform X3	SolSen1A022565
D	SolSen1_s20	3342485	intron (SolSen1A012053T1, intron 2 of 17)	-0.566635	0	repeat and BTB POZ domain-containing BTBD11-A isoform X1	SolSen1A012053
G	SolSen1_s05	25689413	exon (SolSen1A039570T1, exon 20 of 22)	-0.566217	0	septin-7 isoform X1	SolSen1A012281
G	SolSen1_s05	25689420	exon (SolSen1A039570T1, exon 20 of 22)	-0.566217	0	septin-7 isoform X1	SolSen1A012281
K	SolSen1_s25	1218100	Intergenic	-0.565866	0	nanos homolog 1-like	SolSen1A022334
O	SolSen1_s10	2567527	intron (SolSen1A007497T2, intron 4 of 5)	-0.565635	0	runt-related transcription factor 3 isoform X1	SolSen1A007497
K	SolSen1_s25	8655675	exon (SolSen1A023611T1, exon 1 of 1)	-0.565149	0	migration doublecortin	SolSen1A023611
K	SolSen1_s25	1218030	Intergenic	-0.565055	0	nanos homolog 1-like	SolSen1A022334
K	SolSen1_s25	1218075	Intergenic	-0.565055	0	nanos homolog 1-like	SolSen1A022334
M	SolSen1_s26	7123288	promoter-TSS (SolSen1A030422T8)	-0.564903	0	phosphatase 1 regulatory subunit 12A-like isoform X1	SolSen1A030422
E	SolSen1_s24	10345790	intron (SolSen1A005206T1, intron 1 of 6)	-0.564511	0	platelet endothelial cell adhesion molecule isoform X2	SolSen1A005206
A	SolSen1_s07	18497388	intron (SolSen1A002716T5, intron 3 of 32)	-0.564505	0	tensin-1 isoform X4	SolSen1A002716
A	SolSen1_s07	18497471	intron (SolSen1A002716T5, intron 3 of 32)	-0.564505	0	tensin-1 isoform X4	SolSen1A002716
A	SolSen1_s07	18497481	intron (SolSen1A002716T5, intron 3 of 32)	-0.564498	0	tensin-1 isoform X4	SolSen1A002716
C	SolSen1_s09	18347703	exon (SolSen1A037011T1, exon 1 of 4)	-0.564183	0	mothers against decapentaplegic homolog 6-like	SolSen1A037011
L	SolSen1_s02	10153748	intron (SolSen1A039474T4, intron 1 of 20)	-0.563257	0	and PH domain-containing 5-like isoform X3	SolSen1A039474
L	SolSen1_s02	19065179	intron (SolSen1A004866T3, intron 2 of 8)	-0.563014	0	tetraspanintetraspanin-2a	SolSen1A004866
J	SolSen1_s01	1475136	exon (SolSen1A000851T1, exon 66 of 75)	-0.562677	0	partial	SolSen1A000851
D	SolSen1_s23	7763835	intron (SolSen1A020644T1, intron 1 of 28)	-0.561248	0	tyrosinenon-receptorprotein phosphatase non-receptor type 12 isoform X2	SolSen1A020644
L	SolSen1_s02	19065159	intron (SolSen1A004866T3, intron 2 of 8)	-0.560918	0	tetraspanintetraspanin-2a	SolSen1A004866
A	SolSen1_s07	8849646	promoter-TSS (SolSen1A006718T1)	-0.560761	0	protocadherinprotocadherin-17-like	SolSen1A017077
L	SolSen1_s02	26352869	intron (SolSen1A015279T3, intron 1 of 38)	-0.559665	0	iron-sulfur cluster assembly 2 homolog, mitochondrial	SolSen1A015279
S	SolSen1_s11	11854877	Intergenic	-0.559121	0	extended synaptotagmin-3 isoform X1	SolSen1A022184
B	SolSen1_s15	11926808	Intergenic	-0.558661	0	collagen alpha-1(XVIII) chain-like isoform X1	SolSen1A037766
B	SolSen1_s15	11926842	Intergenic	-0.558661	0	collagen alpha-1(XVIII) chain-like isoform X1	SolSen1A037766
C	SolSen1_s09	15912977	exon (SolSen1A019908T1, exon 9 of 9)	-0.55829	0	box F1	SolSen1A029157
T	SolSen1_s14	17361731	Intergenic	-0.558073	0	ras-related protein Rap-2c	SolSen1A008840
B	SolSen1_s15	3216405	exon (SolSen1A008988T1, exon 2 of 5)	-0.557907	0	Aristaless-related homeobox protein	SolSen1A008988
K	SolSen1_s25	4201908	intron (SolSen1A035954T1, intron 5 of 37)	-0.553029	0	putative immune-type receptor	SolSen1A038801
L	SolSen1_s02	22510367	intron (SolSen1A012484T3, intron 4 of 8)	-0.552343	0	calpain-5-like isoform X1	SolSen1A012484
K	SolSen1_s25	4202096	intron (SolSen1A035954T1, intron 5 of 37)	-0.552311	0	putative immune-type receptor	SolSen1A038801
R	SolSen1_s16	3793719	Intergenic	-0.552133	0	RNA-binding motif, single-stranded-interacting protein 3 isoform X3	SolSen1A013806
B	SolSen1_s38	164687	intron (SolSen1A037188T2, intron 4 of 14)	-0.551402	0	pancreas transcription factor 1 subunit alpha	SolSen1A003369
F	SolSen1_s04	17294607	intron (SolSen1A032532T1, intron 1 of 3)	-0.550925	0	retinoic acid-binding 1	SolSen1A032532
Q	SolSen1_s08	4690128	intron (SolSen1A004352T5, intron 1 of 10)	-0.550127	0	C-terminal-binding protein 2-like isoform X2	SolSen1A004352
G	SolSen1_s05	14687153	intron (SolSen1A015199T2, intron 2 of 14)	-0.549176	0	RNA-binding motif, single-stranded-interacting protein 3-like isoform X2	SolSen1A015199
H	SolSen1_s31	3573016	Intergenic	-0.548601	0	density lipoprotein binding a isoform X1	SolSen1A035636
N	SolSen1_s17	5797547	Intergenic	-0.548139	0	beta-1,3-N-acetylglucosaminyltransferase lunatic fringe	SolSen1A000402
D	SolSen1_s20	2789116	intron (SolSen1A004476T1, intron 1 of 11)	-0.547243	0	AMP-responsive element-binding 3 2 isoform X1	SolSen1A004476
P	SolSen1_s19	6787827	promoter-TSS (SolSen1A004441T1)	-0.54673	0	5-hydroxytryptamine receptor 5A	SolSen1A004441
N	SolSen1_s17	4433146	intron (SolSen1A010238T3, intron 2 of 13)	-0.544609	0	ras-related protein ralB-B-like	SolSen1A010238
H	SolSen1_s06	15141615	intron (SolSen1A016476T5, intron 1 of 32)	-0.543995	0	receptor-type tyrosine-protein phosphatase S isoform X16	SolSen1A016476
H	SolSen1_s06	16847579	Intergenic	-0.541585	0	transcription factor HES-1	SolSen1A000847
E	SolSen1_s21	4986177	intron (SolSen1A000699T1, intron 3 of 12)	-0.541079	0	F-box/WD repeat-containing protein 7 isoform X1	SolSen1A000699
G	SolSen1_s05	4075362	Intergenic	-0.54091	0	phakinin isoform X1	SolSen1A029421
G	SolSen1_s05	4075388	Intergenic	-0.540654	0	phakinin isoform X1	SolSen1A029421
S	SolSen1_s11	18603202	exon (SolSen1A023847T1, exon 1 of 1)	-0.54011	0	glycoproteinglycoprotein-like-like	SolSen1A023847
G	SolSen1_s05	4075412	Intergenic	-0.539955	0	phakinin isoform X1	SolSen1A029421
A	SolSen1_s22	10779014	intron (SolSen1A004988T1, intron 1 of 4)	-0.539615	0	repair XRCC4 isoform X2	SolSen1A004988
U	SolSen1_s12	13868625	promoter-TSS (SolSen1A010246T1)	-0.539531	0	ribosomal L19, mitochondrial	SolSen1A010246
D	SolSen1_s23	11418425	intron (SolSen1A006006T1, intron 1 of 13)	-0.538782	0	finger 21B isoform X2	SolSen1A006006
T	SolSen1_s14	16982278	Intergenic	-0.536702	0	tumor necrosis factor receptor superfamily, member a	SolSen1A025202
B	SolSen1_s15	10278079	exon (SolSen1A028149T1, exon 3 of 5)	-0.535303	0	SH3 domain-containing kinase-binding 1-like	SolSen1A028149
B	SolSen1_s15	10278092	exon (SolSen1A028149T1, exon 3 of 5)	-0.535303	0	SH3 domain-containing kinase-binding 1-like	SolSen1A028149
N	SolSen1_s17	1028043	exon (SolSen1A019999T1, exon 2 of 2)	-0.535156	0	Hox-B2a	SolSen1A019999
Q	SolSen1_s08	24258155	exon (SolSen1A001579T1, exon 1 of 13)	-0.534679	0	X-ray repair cross-complementing protein 5	SolSen1A001579
F	SolSen1_s04	4098414	intron (SolSen1A022205T1, intron 1 of 23)	-0.534488	0	domain-containing 4A isoform X2	SolSen1A022205
G	SolSen1_s05	8698659	Intergenic	-0.532659	0	diacylglycerol O-acyltransferase 1-like	SolSen1A030340
E	SolSen1_s21	4986150	intron (SolSen1A000699T1, intron 3 of 12)	-0.531284	0	F-box/WD repeat-containing protein 7 isoform X1	SolSen1A000699
M	SolSen1_s26	8095308	intron (SolSen1A038645T1, intron 2 of 30)	-0.530611	0	plexin-A2-like isoform X1	SolSen1A038645
P	SolSen1_s19	3505583	intron (SolSen1A018220T1, intron 1 of 14)	-0.530535	0	dehydrogenase X component, mitochondrial	SolSen1A018220
S	SolSen1_s11	4688087	intron (SolSen1A012193T1, intron 2 of 6)	-0.530438	0	finger and BTB domain-containing 16-A	SolSen1A012193
G	SolSen1_s05	3413115	Intergenic	-0.530352	0	granulocyte colony-stimulating factor receptor isoform X1	SolSen1A015080
G	SolSen1_s05	25007346	intron (SolSen1A034849T1, intron 3 of 3)	-0.528225	0	zinc transporter ZIP1-like	SolSen1A034849
E	SolSen1_s21	14433115	intron (SolSen1A008853T1, intron 4 of 4)	-0.528162	0	dihydropyrimidinase-related protein 1 isoform X1	SolSen1A008913
P	SolSen1_s19	3505640	intron (SolSen1A018220T1, intron 1 of 14)	-0.52721	0	dehydrogenase X component, mitochondrial	SolSen1A018220
J	SolSen1_s01	12865383	exon (SolSen1A008684T1, exon 1 of 8)	-0.527075	0	finger 608	SolSen1A008684
J	SolSen1_s01	24449167	exon (SolSen1A011009T1, exon 1 of 2)	-0.526648	0	metalloproteinase-14-like	SolSen1A011009
U	SolSen1_s12	12285167	promoter-TSS (SolSen1A022690T3)	-0.525059	0	and SH3 domain-containing 1 isoform X3	SolSen1A022690
M	SolSen1_s18	10941427	intron (SolSen1A034605T1, intron 1 of 11)	-0.524695	0	caM kinase-like vesicle-associated, like isoform X2	SolSen1A034605
U	SolSen1_s12	4839327	Intergenic	-0.52399	0	leucine-rich repeat transmembrane protein FLRT2	SolSen1A014795
U	SolSen1_s12	4839248	Intergenic	-0.523414	0	leucine-rich repeat transmembrane protein FLRT2	SolSen1A014795
G	SolSen1_s05	7175976	promoter-TSS (SolSen1A010767T1)	-0.522919	0	ras-related protein Rab-13	SolSen1A010767
T	SolSen1_s14	16982250	Intergenic	-0.521985	0	tumor necrosis factor receptor superfamily, member a	SolSen1A025202
U	SolSen1_s12	4839281	Intergenic	-0.521863	0	leucine-rich repeat transmembrane protein FLRT2	SolSen1A014795
J	SolSen1_s01	26739729	intron (SolSen1A038908T2, intron 1 of 3)	-0.520658	0	stanniocalcin-1 isoform X1	SolSen1A038908
T	SolSen1_s14	16381393	exon (SolSen1A039950T1, exon 3 of 9)	-0.520287	0	growth factor 7	SolSen1A039950
J	SolSen1_s01	8671000	intron (SolSen1A008056T4, intron 4 of 40)	-0.520204	0	teneurin-2 isoform X2	SolSen1A008056
J	SolSen1_s01	8671002	intron (SolSen1A008056T4, intron 4 of 40)	-0.520204	0	teneurin-2 isoform X2	SolSen1A008056
O	SolSen1_s10	9949219	intron (SolSen1A029505T1, intron 3 of 3)	-0.519063	0	phosphoserine phosphatase isoform X1	SolSen1A029505
H	SolSen1_s06	6851924	TTS (SolSen1A036946T1)	-0.516877	0	leucine-rich repeat-containing protein 40	SolSen1A003851
H	SolSen1_s06	16847606	Intergenic	-0.516653	0	transcription factor HES-1	SolSen1A000847
A	SolSen1_s07	19431158	intron (SolSen1A004611T1, intron 2 of 3)	-0.514357	0	teleost multiple tissue opsin 2b	SolSen1A004611
P	SolSen1_s19	15703305	exon (SolSen1A029188T1, exon 9 of 9)	-0.514127	0	cysteine-rich secretory protein LCCL domain-containing 1-like	SolSen1A010661
J	SolSen1_s01	29012539	Intergenic	-0.513355	0	myocyte-specific enhancer factor 2C isoform X10	SolSen1A019125
J	SolSen1_s01	29012542	Intergenic	-0.513355	0	myocyte-specific enhancer factor 2C isoform X10	SolSen1A019125
A	SolSen1_s07	23458881	promoter-TSS (SolSen1A002569T1)	-0.513261	0	repeat-containing 8	SolSen1A002569
I	SolSen1_s03	2916407	Intergenic	-0.512372	0	interferon-induced, double-stranded RNA-activated protein kinase isoform X1	SolSen1A024447
E	SolSen1_s21	2944467	intron (SolSen1A009184T1, intron 4 of 6)	-0.512224	0	mothers against decapentaplegic homolog 1	SolSen1A009184
B	SolSen1_s15	13276884	intron (SolSen1A038650T1, intron 2 of 2)	-0.511779	0	cadherin-6-like	SolSen1A004105
G	SolSen1_s05	22858648	exon (SolSen1A018040T1, exon 16 of 20)	-0.511203	0	soluble guanylate cyclase 88E-like	SolSen1A018040
G	SolSen1_s05	22858715	exon (SolSen1A018040T1, exon 16 of 20)	-0.511203	0	soluble guanylate cyclase 88E-like	SolSen1A018040
B	SolSen1_s15	13276936	intron (SolSen1A038650T1, intron 2 of 2)	-0.510973	0	cadherin-6-like	SolSen1A004105
B	SolSen1_s15	13276934	intron (SolSen1A038650T1, intron 2 of 2)	-0.510867	0	cadherin-6-like	SolSen1A004105
B	SolSen1_s15	13276904	intron (SolSen1A038650T1, intron 2 of 2)	-0.510747	0	cadherin-6-like	SolSen1A004105
B	SolSen1_s15	13276918	intron (SolSen1A038650T1, intron 2 of 2)	-0.510747	0	cadherin-6-like	SolSen1A004105
B	SolSen1_s15	13276944	intron (SolSen1A038650T1, intron 2 of 2)	-0.510747	0	cadherin-6-like	SolSen1A004105
K	SolSen1_s25	3455414	Intergenic	-0.510674	0	leucine-rich repeat and immunoglobulin-like domain-containing nogo receptor-interacting protein 2	SolSen1A005096
K	SolSen1_s25	6887426	exon (SolSen1A034644T1, exon 1 of 3)	-0.51064	0	XK-related protein 2	SolSen1A034644
O	SolSen1_s10	11032999	exon (SolSen1A003959T1, exon 2 of 6)	-0.510196	0	slit homolog 1 protein-like	SolSen1A003959
P	SolSen1_s19	5797720	intron (SolSen1A004576T2, intron 4 of 4)	-0.509973	0	morphogenetic 2-like	SolSen1A012920
U	SolSen1_s12	5697956	intron (SolSen1A030111T6, intron 6 of 20)	-0.509946	0	neurexin-3b isoform X1	SolSen1A030111
D	SolSen1_s20	2746036	intron (SolSen1A032603T2, intron 1 of 33)	-0.509564	0	diacylglycerol kinase iota isoform X1	SolSen1A032603
J	SolSen1_s01	23077356	intron (SolSen1A007447T1, intron 5 of 14)	-0.509287	0	morphogenetic receptor type-1B	SolSen1A007447
J	SolSen1_s01	23077384	intron (SolSen1A007447T1, intron 5 of 14)	-0.509287	0	morphogenetic receptor type-1B	SolSen1A007447
J	SolSen1_s01	23077655	intron (SolSen1A007447T1, intron 5 of 14)	-0.509287	0	morphogenetic receptor type-1B	SolSen1A007447
J	SolSen1_s01	23077703	intron (SolSen1A007447T1, intron 5 of 14)	-0.509287	0	morphogenetic receptor type-1B	SolSen1A007447
L	SolSen1_s02	25143769	intron (SolSen1A037879T1, intron 2 of 14)	-0.508285	0	sodiumchloride-dependent and chloride-dependent GABA transporter 1	SolSen1A037879
N	SolSen1_s17	6286377	intron (SolSen1A000610T1, intron 1 of 1)	-0.507893	0	C1q-related factor	SolSen1A000610
A	SolSen1_s07	18497476	intron (SolSen1A002716T5, intron 3 of 32)	-0.507879	0	tensin-1 isoform X4	SolSen1A002716
S	SolSen1_s11	13574823	intron (SolSen1A026776T3, intron 13 of 46)	-0.507526	0	nuclear receptor corepressor 1 isoform X1	SolSen1A026776
N	SolSen1_s17	20245608	intron (SolSen1A006595T1, intron 1 of 6)	-0.506368	0	calponincalponin-1	SolSen1A006595
P	SolSen1_s19	1874389	intron (SolSen1A014828T1, intron 8 of 18)	-0.505526	0	serine threonine kinase FAM20C	SolSen1A014828
F	SolSen1_s04	17294498	intron (SolSen1A032532T1, intron 1 of 3)	-0.505204	0	retinoic acid-binding 1	SolSen1A032532
H	SolSen1_s06	11503695	intron (SolSen1A006311T2, intron 2 of 11)	-0.503569	0	KN motif and ankyrin repeat domain-containing protein 4	SolSen1A006311
I	SolSen1_s03	7740382	exon (SolSen1A019931T1, exon 10 of 11)	-0.501797	0	mitochondrial chaperone BCS1	SolSen1A021428
D	SolSen1_s20	3342519	intron (SolSen1A012053T1, intron 2 of 17)	-0.501658	0	repeat and BTB POZ domain-containing BTBD11-A isoform X1	SolSen1A012053
D	SolSen1_s20	7754112	exon (SolSen1A009955T1, exon 1 of 27)	-0.501173	0	domain-containing receptor 2 isoform X4	SolSen1A009955
M	SolSen1_s18	14740588	intron (SolSen1A000239T3, intron 2 of 12)	-0.50094	0	sterile alpha motif domain-containing protein 11 isoform X3	SolSen1A000239
M	SolSen1_s18	14740612	intron (SolSen1A000239T3, intron 2 of 12)	-0.500777	0	sterile alpha motif domain-containing protein 11 isoform X3	SolSen1A000239
U	SolSen1_s12	12285209	promoter-TSS (SolSen1A022690T3)	-0.50065	0	and SH3 domain-containing 1 isoform X3	SolSen1A022690
U	SolSen1_s12	12285165	promoter-TSS (SolSen1A022690T3)	-0.500556	0	and SH3 domain-containing 1 isoform X3	SolSen1A022690
A	SolSen1_s07	18286248	Intergenic	-0.5	0	heme oxygenase-like	SolSen1A010368
E	SolSen1_s24	7099566	intron (SolSen1A019079T1, intron 1 of 2)	-0.5	0	vitronectin-like	SolSen1A019079
R	SolSen1_s16	11392535	intron (SolSen1A000896T1, intron 4 of 4)	-0.5	0	protein saal1 isoform X1	SolSen1A000896
E	SolSen1_s24	7099691	intron (SolSen1A019079T1, intron 1 of 2)	-0.5	0	vitronectin-like	SolSen1A019079
B	SolSen1_s38	164634	intron (SolSen1A037188T2, intron 4 of 14)	-0.499326	0	pancreas transcription factor 1 subunit alpha	SolSen1A003369
N	SolSen1_s17	2598105	exon (SolSen1A029385T1, exon 5 of 5)	-0.499063	0	glycine receptor subunit alpha-3-like isoform X2	SolSen1A029385
N	SolSen1_s17	2598118	exon (SolSen1A029385T1, exon 5 of 5)	-0.499063	0	glycine receptor subunit alpha-3-like isoform X2	SolSen1A029385
R	SolSen1_s16	3714157	intron (SolSen1A013806T1, intron 3 of 13)	-0.498772	0	RNA-binding motif, single-stranded-interacting protein 3 isoform X3	SolSen1A013806
Q	SolSen1_s08	14687063	exon (SolSen1A025221T1, exon 5 of 28)	-0.497914	0	non-catalytic C-lobe domain-containing 1 isoform X2	SolSen1A025221
F	SolSen1_s04	18880017	Intergenic	-0.497877	0	chemotactic 1B-like	SolSen1A011336
L	SolSen1_s02	15993051	intron (SolSen1A039097T2, intron 7 of 22)	-0.497782	0	tRNA (adenine(58)-N(1))-methyltransferase, mitochondrial	SolSen1A000804
B	SolSen1_s38	164622	intron (SolSen1A037188T2, intron 4 of 14)	-0.497551	0	pancreas transcription factor 1 subunit alpha	SolSen1A003369
C	SolSen1_s09	19658590	Intergenic	-0.497377	0	2 isoform X2	SolSen1A016415
R	SolSen1_s16	3108771	intron (SolSen1A015795T4, intron 1 of 7)	-0.496936	0	zinc finger protein 40 isoform X2	SolSen1A015795
R	SolSen1_s16	15533197	intron (SolSen1A005372T1, intron 1 of 97)	-0.49651	0	microtubule-actin cross-linking factor 1 isoform X18	SolSen1A005372
B	SolSen1_s15	14609515	exon (SolSen1A003277T1, exon 1 of 21)	-0.496392	0	S6 kinase alpha-3 isoform X1	SolSen1A003277
B	SolSen1_s38	164638	intron (SolSen1A037188T2, intron 4 of 14)	-0.49634	0	pancreas transcription factor 1 subunit alpha	SolSen1A003369
B	SolSen1_s38	164653	intron (SolSen1A037188T2, intron 4 of 14)	-0.49634	0	pancreas transcription factor 1 subunit alpha	SolSen1A003369
B	SolSen1_s38	164680	intron (SolSen1A037188T2, intron 4 of 14)	-0.49634	0	pancreas transcription factor 1 subunit alpha	SolSen1A003369
B	SolSen1_s38	164686	intron (SolSen1A037188T2, intron 4 of 14)	-0.49634	0	pancreas transcription factor 1 subunit alpha	SolSen1A003369
B	SolSen1_s38	164694	intron (SolSen1A037188T2, intron 4 of 14)	-0.49634	0	pancreas transcription factor 1 subunit alpha	SolSen1A003369
B	SolSen1_s38	164702	intron (SolSen1A037188T2, intron 4 of 14)	-0.49634	0	pancreas transcription factor 1 subunit alpha	SolSen1A003369
B	SolSen1_s38	164704	intron (SolSen1A037188T2, intron 4 of 14)	-0.49634	0	pancreas transcription factor 1 subunit alpha	SolSen1A003369
B	SolSen1_s38	164716	intron (SolSen1A037188T2, intron 4 of 14)	-0.49634	0	pancreas transcription factor 1 subunit alpha	SolSen1A003369
B	SolSen1_s38	164722	intron (SolSen1A037188T2, intron 4 of 14)	-0.49634	0	pancreas transcription factor 1 subunit alpha	SolSen1A003369
B	SolSen1_s38	164725	intron (SolSen1A037188T2, intron 4 of 14)	-0.49634	0	pancreas transcription factor 1 subunit alpha	SolSen1A003369
B	SolSen1_s38	164738	intron (SolSen1A037188T2, intron 4 of 14)	-0.49634	0	pancreas transcription factor 1 subunit alpha	SolSen1A003369
B	SolSen1_s38	164742	intron (SolSen1A037188T2, intron 4 of 14)	-0.49634	0	pancreas transcription factor 1 subunit alpha	SolSen1A003369
Q	SolSen1_s08	14687135	exon (SolSen1A025221T1, exon 5 of 28)	-0.496339	0	non-catalytic C-lobe domain-containing 1 isoform X2	SolSen1A025221
B	SolSen1_s38	164675	intron (SolSen1A037188T2, intron 4 of 14)	-0.496334	0	pancreas transcription factor 1 subunit alpha	SolSen1A003369
B	SolSen1_s38	164690	intron (SolSen1A037188T2, intron 4 of 14)	-0.496334	0	pancreas transcription factor 1 subunit alpha	SolSen1A003369
N	SolSen1_s32	531476	Intergenic	-0.495867	0	nuclear factor 1 X-type-like isoform X16	SolSen1A009274
Q	SolSen1_s08	6867522	intron (SolSen1A035379T2, intron 1 of 15)	-0.495346	0	domain-containing 7a	SolSen1A035379
K	SolSen1_s25	1217958	Intergenic	-0.495317	0	nanos homolog 1-like	SolSen1A022334
N	SolSen1_s17	3945894	Intergenic	-0.494975	0	hemicentinhemicentin-1-like	SolSen1A007899
C	SolSen1_s27	4579689	intron (SolSen1A034034T3, intron 1 of 11)	-0.49394	0	protein CBFA2T3 isoform X3	SolSen1A034034
U	SolSen1_s12	15415169	intron (SolSen1A000792T1, intron 4 of 8)	-0.492999	0	alpha-(1,6)-fucosyltransferase	SolSen1A000792
J	SolSen1_s01	9564976	intron (SolSen1A024037T2, intron 1 of 9)	-0.492934	0	serine/threonine-protein phosphatase 2A 55 kDa regulatory subunit B beta isoform isoform X1	SolSen1A024037
K	SolSen1_s25	4202099	intron (SolSen1A035954T1, intron 5 of 37)	-0.492355	0	putative immune-type receptor	SolSen1A038801
N	SolSen1_s17	9830097	intron (SolSen1A014215T1, intron 11 of 24)	-0.491182	0	finger and BTB domain-containing isoform X1	SolSen1A023301
N	SolSen1_s17	9830158	intron (SolSen1A014215T1, intron 11 of 24)	-0.491182	0	finger and BTB domain-containing isoform X1	SolSen1A023301
A	SolSen1_s07	15837774	intron (SolSen1A007466T3, intron 3 of 18)	-0.4905	0	neuropilin-2-like isoform X2	SolSen1A007466
Q	SolSen1_s08	17883227	intron (SolSen1A038411T1, intron 1 of 5)	-0.48947	0	sprouty-related, EVH1 domain-containing protein 2-like	SolSen1A038411
H	SolSen1_s06	2643810	intron (SolSen1A037366T1, intron 7 of 15)	-0.489223	0	C1q tumor necrosis factor-related 7	SolSen1A008511
T	SolSen1_s14	5018748	Intergenic	-0.48868	0	ribosome quality control complex subunit 2-like	SolSen1A003567
N	SolSen1_s17	943752	exon (SolSen1A025941T1, exon 1 of 2)	-0.488645	0	Hox-B5a	SolSen1A025941
S	SolSen1_s11	18968061	TTS (SolSen1A005717T1)	-0.487059	0	klotho	SolSen1A027771
U	SolSen1_s12	1060035	exon (SolSen1A028451T1, exon 7 of 11)	-0.485612	0	CCN family member 1	SolSen1A000625
U	SolSen1_s12	1060054	exon (SolSen1A028451T1, exon 7 of 11)	-0.485612	0	CCN family member 1	SolSen1A000625
R	SolSen1_s16	14879619	intron (SolSen1A024246T2, intron 6 of 37)	-0.485515	0	plectin a isoform X2	SolSen1A024246
L	SolSen1_s02	5343713	promoter-TSS (SolSen1A031923T2)	-0.48519	0	ubiquitin-associated protein 2a isoform X1	SolSen1A031923
E	SolSen1_s24	278519	exon (SolSen1A010260T1, exon 4 of 4)	-0.484631	0	KIF24 isoform X1	SolSen1A010260
E	SolSen1_s24	10984845	exon (SolSen1A025209T1, exon 5 of 5)	-0.484375	0	cGMP-inhibited 3 3&apos;,5&apos;3&apos;,5&apos cyclic phosphodiesterase A-like isoform X2	SolSen1A019978
D	SolSen1_s23	7730841	Intergenic	-0.484137	0	domain family 1 isoform X1	SolSen1A011627
D	SolSen1_s23	7730855	Intergenic	-0.484137	0	domain family 1 isoform X1	SolSen1A011627
E	SolSen1_s24	8155409	intron (SolSen1A011280T3, intron 1 of 16)	-0.48412	0	protein-methionine sulfoxide oxidase mical2b isoform X1	SolSen1A011280
T	SolSen1_s14	16381383	exon (SolSen1A039950T1, exon 3 of 9)	-0.483448	0	growth factor 7	SolSen1A039950
K	SolSen1_s25	6379958	intron (SolSen1A008373T1, intron 6 of 6)	-0.482306	0	ETS-related transcription factor Elf-1 isoform X1	SolSen1A033503
D	SolSen1_s23	9762487	intron (SolSen1A031078T2, intron 2 of 16)	-0.481264	0	semaphorin-3aa Semaphorin-1A Semaphorin-Z1A	SolSen1A031078
J	SolSen1_s01	24449202	exon (SolSen1A011009T1, exon 1 of 2)	-0.480934	0	metalloproteinase-14-like	SolSen1A011009
F	SolSen1_s04	5869759	exon (SolSen1A030021T1, exon 6 of 57)	-0.48081	0	inositol 1,4,5-trisphosphate receptor type 2 isoform X1	SolSen1A030021
E	SolSen1_s24	278511	exon (SolSen1A010260T1, exon 4 of 4)	-0.480809	0	KIF24 isoform X1	SolSen1A010260
U	SolSen1_s12	18161670	promoter-TSS (SolSen1A011790T1)	-0.480427	0	p53 apoptosis effector related to PMP-22	SolSen1A011790
J	SolSen1_s28	2969212	intron (SolSen1A001464T2, intron 2 of 7)	-0.480398	0	kinase	SolSen1A001464
H	SolSen1_s06	11070290	intron (SolSen1A011968T1, intron 6 of 7)	-0.479416	0	thrombopoietin receptor isoform X2	SolSen1A023615
T	SolSen1_s14	13775428	exon (SolSen1A012463T1, exon 4 of 7)	-0.479362	0	chondroitin sulfate N-acetylgalactosaminyltransferase 1	SolSen1A012463
F	SolSen1_s04	3863206	promoter-TSS (SolSen1A019421T1)	-0.479208	0	leucine-rich repeat-containing	SolSen1A019421
F	SolSen1_s04	3863229	promoter-TSS (SolSen1A019421T1)	-0.479208	0	leucine-rich repeat-containing	SolSen1A019421
K	SolSen1_s25	4202105	intron (SolSen1A035954T1, intron 5 of 37)	-0.477394	0	putative immune-type receptor	SolSen1A038801
D	SolSen1_s23	2986861	Intergenic	-0.476974	0	neurotrophinneurotrophin-3	SolSen1A035040
B	SolSen1_s13	15790697	Intergenic	-0.476891	0	POU domain, class 6, transcription factor 2	SolSen1A024921
Q	SolSen1_s08	6670581	intron (SolSen1A022699T3, intron 4 of 10)	-0.475354	0	EGF-containing fibulin-like extracellular matrix protein 1	SolSen1A022699
D	SolSen1_s20	3819989	exon (SolSen1A017543T1, exon 1 of 6)	-0.475316	0	tubulin beta-4B chain-like	SolSen1A017543
L	SolSen1_s02	26820253	Intergenic	-0.475071	0	kinase-like vesicle-associated	SolSen1A016695
Q	SolSen1_s08	6670520	intron (SolSen1A022699T3, intron 4 of 10)	-0.474633	0	EGF-containing fibulin-like extracellular matrix protein 1	SolSen1A022699
N	SolSen1_s17	2537638	Intergenic	-0.472946	0	transfer	SolSen1A019837
J	SolSen1_s01	24449142	exon (SolSen1A011009T1, exon 1 of 2)	-0.472441	0	metalloproteinase-14-like	SolSen1A011009
N	SolSen1_s17	2537664	Intergenic	-0.471525	0	transfer	SolSen1A019837
N	SolSen1_s17	2537668	Intergenic	-0.471525	0	transfer	SolSen1A019837
A	SolSen1_s07	17712612	Intergenic	-0.471405	0	leucine-rich repeat-containing protein 3-like	SolSen1A030147
R	SolSen1_s16	17506879	exon (SolSen1A021543T1, exon 2 of 3)	-0.469914	0	protein S100-A1-like isoform X2	SolSen1A021543
A	SolSen1_s22	5645938	intron (SolSen1A004053T1, intron 1 of 26)	-0.469526	0	receptor tyrosine-protein kinase erbB-4-like isoform X3	SolSen1A004053
C	SolSen1_s27	8013368	intron (SolSen1A028089T2, intron 1 of 23)	-0.469256	0	GTPase-activating 3 isoform X2	SolSen1A028089
O	SolSen1_s10	1072125	intron (SolSen1A001459T1, intron 1 of 9)	-0.468821	0	of cytokinesis 10 isoform X7	SolSen1A005115
A	SolSen1_s22	1634189	intron (SolSen1A038422T4, intron 4 of 17)	-0.468106	0	ras-associated and pleckstrin homology domains-containing protein 1b isoform X2	SolSen1A038422
K	SolSen1_s25	4469163	Intergenic	-0.46802	0	ras-related protein Rab-28 isoform X2	SolSen1A003360
L	SolSen1_s02	10153756	intron (SolSen1A039474T4, intron 1 of 20)	-0.467461	0	and PH domain-containing 5-like isoform X3	SolSen1A039474
J	SolSen1_s01	32173209	Intergenic	-0.467028	0	R3H domain-containing protein 2 isoform X1	SolSen1A015594
A	SolSen1_s07	12014030	TTS (SolSen1A006439T1)	-0.464901	0	Willebrand factor C domain-containing 2-like	SolSen1A015305
M	SolSen1_s18	9238828	intron (SolSen1A039378T1, intron 26 of 57)	-0.463772	0	serine/threonine-protein kinase mTOR	SolSen1A039378
C	SolSen1_s27	8013416	intron (SolSen1A028089T2, intron 1 of 23)	-0.462709	0	GTPase-activating 3 isoform X2	SolSen1A028089
C	SolSen1_s09	18948977	Intergenic	-0.460842	0	KIF23 isoform X6	SolSen1A036498
C	SolSen1_s27	8013393	intron (SolSen1A028089T2, intron 1 of 23)	-0.457629	0	GTPase-activating 3 isoform X2	SolSen1A028089
R	SolSen1_s16	15145187	intron (SolSen1A037668T1, intron 1 of 18)	-0.457206	0	probable C-mannosyltransferase DPY19L4 isoform X2	SolSen1A037668
B	SolSen1_s15	10094844	intron (SolSen1A019412T1, intron 8 of 8)	-0.453854	0	E basic helix-loop-helix 22	SolSen1A006011
U	SolSen1_s12	19403281	intron (SolSen1A020642T1, intron 1 of 3)	-0.453045	0	TELO2-interacting protein 1 homolog	SolSen1A020642
N	SolSen1_s17	3945893	Intergenic	-0.452943	0	hemicentinhemicentin-1-like	SolSen1A007899
C	SolSen1_s09	5990484	intron (SolSen1A012501T2, intron 9 of 9)	-0.452911	0	leukotriene B4 receptor 1-like	SolSen1A021215
J	SolSen1_s01	5273182	intron (SolSen1A016662T1, intron 1 of 29)	-0.451345	0	vascular endothelial growth factor receptor 3	SolSen1A016662
J	SolSen1_s01	5273190	intron (SolSen1A016662T1, intron 1 of 29)	-0.451345	0	vascular endothelial growth factor receptor 3	SolSen1A016662
R	SolSen1_s16	19130461	Intergenic	-0.451227	0	MARCKS-related protein 1-B	SolSen1A004038
J	SolSen1_s01	5273180	intron (SolSen1A016662T1, intron 1 of 29)	-0.450807	0	vascular endothelial growth factor receptor 3	SolSen1A016662
I	SolSen1_s03	10195536	promoter-TSS (SolSen1A001807T1)	-0.450756	0	regulatory factor 2-binding 1-like	SolSen1A025008
C	SolSen1_s09	5990581	intron (SolSen1A012501T2, intron 9 of 9)	-0.449857	0	leukotriene B4 receptor 1-like	SolSen1A021215
E	SolSen1_s24	2206534	intron (SolSen1A033762T8, intron 1 of 10)	-0.449336	0	nuclear factor 1 X-type-like isoform X8	SolSen1A033762
E	SolSen1_s21	10298957	intron (SolSen1A039139T5, intron 1 of 27)	-0.44847	0	domain-containing receptor 1 isoform X3	SolSen1A039139
C	SolSen1_s09	22872823	Intergenic	-0.44699	0	SEC62	SolSen1A007131
E	SolSen1_s21	10812805	intron (SolSen1A025721T1, intron 1 of 26)	-0.446957	0	domain-containing receptor 3	SolSen1A025721
I	SolSen1_s03	5929934	intron (SolSen1A025768T4, intron 2 of 28)	-0.44636	0	roundabout homolog 1 isoform X6	SolSen1A025768
U	SolSen1_s12	12285135	promoter-TSS (SolSen1A022690T3)	-0.445052	0	and SH3 domain-containing 1 isoform X3	SolSen1A022690
H	SolSen1_s06	2312299	intron (SolSen1A032619T1, intron 2 of 4)	-0.443526	0	LIM domain transcription factor LMO4	SolSen1A032619
U	SolSen1_s12	19323976	intron (SolSen1A011569T4, intron 1 of 35)	-0.443024	0	afadin isoform X7	SolSen1A011569
U	SolSen1_s12	19324039	intron (SolSen1A011569T4, intron 1 of 35)	-0.443024	0	afadin isoform X7	SolSen1A011569
U	SolSen1_s12	19324060	intron (SolSen1A011569T4, intron 1 of 35)	-0.443024	0	afadin isoform X7	SolSen1A011569
U	SolSen1_s12	19324092	intron (SolSen1A011569T4, intron 1 of 35)	-0.443024	0	afadin isoform X7	SolSen1A011569
P	SolSen1_s19	9903477	exon (SolSen1A007618T1, exon 1 of 10)	-0.442842	0	neurabinneurabin-2-like	SolSen1A007618
K	SolSen1_s29	1948656	Intergenic	-0.442819	0	sulfate transporter	SolSen1A032760
G	SolSen1_s05	9617857	intron (SolSen1A028655T4, intron 7 of 10)	-0.442505	0	probable serine carboxypeptidase CPVL	SolSen1A011785
J	SolSen1_s28	3647857	intron (SolSen1A011956T1, intron 11 of 11)	-0.442062	0	seabream-type gonadotropin-releasing hormone precursor	SolSen1A005873
F	SolSen1_s04	26529163	intron (SolSen1A032882T1, intron 13 of 14)	-0.441128	0	association domain-containing 10-like	SolSen1A027077
N	SolSen1_s17	4225961	intron (SolSen1A029674T5, intron 2 of 12)	-0.441102	0	motif and ankyrin repeat domain-containing 2	SolSen1A029674
N	SolSen1_s17	4225970	intron (SolSen1A029674T5, intron 2 of 12)	-0.441102	0	motif and ankyrin repeat domain-containing 2	SolSen1A029674
K	SolSen1_s25	2883202	intron (SolSen1A025840T2, intron 23 of 24)	-0.44103	0	pro-epidermal growth factor	SolSen1A025840
A	SolSen1_s07	6507553	TTS (SolSen1A025250T1)	-0.440246	0	insulin receptor substrate 2	SolSen1A016426
J	SolSen1_s01	3228955	intron (SolSen1A019263T2, intron 6 of 24)	-0.440225	0	claudinclaudin-11	SolSen1A013769
M	SolSen1_s18	17133062	promoter-TSS (SolSen1A018131T1)	-0.439809	0	dimethylglycine dehydrogenase, mitochondrial	SolSen1A018131
A	SolSen1_s07	6507362	TTS (SolSen1A025250T1)	-0.43968	0	insulin receptor substrate 2	SolSen1A016426
A	SolSen1_s07	6507404	TTS (SolSen1A025250T1)	-0.43968	0	insulin receptor substrate 2	SolSen1A016426
A	SolSen1_s07	6507487	TTS (SolSen1A025250T1)	-0.43968	0	insulin receptor substrate 2	SolSen1A016426
A	SolSen1_s22	5455217	intron (SolSen1A004053T1, intron 25 of 26)	-0.439063	0	glypican-1b	SolSen1A014471
F	SolSen1_s04	3863576	Intergenic	-0.438382	0	leucine-rich repeat-containing	SolSen1A019421
Q	SolSen1_s08	19397929	Intergenic	-0.438208	0	calmodulin-dependent kinase type II subunit gamma isoform X15	SolSen1A019832
Q	SolSen1_s08	19397990	Intergenic	-0.438208	0	calmodulin-dependent kinase type II subunit gamma isoform X15	SolSen1A019832
C	SolSen1_s09	23075560	Intergenic	-0.438105	0	domain-containing 4 isoform X1	SolSen1A029888
Q	SolSen1_s08	4363057	exon (SolSen1A018423T1, exon 2 of 17)	-0.435994	0	receptor-type tyrosine-protein phosphatase epsilon-like isoform X1	SolSen1A018423
F	SolSen1_s04	21511766	Intergenic	-0.435528	0	specificity phosphatase 6	SolSen1A007947
F	SolSen1_s04	21511807	Intergenic	-0.435528	0	specificity phosphatase 6	SolSen1A007947
C	SolSen1_s09	18948925	Intergenic	-0.435385	0	KIF23 isoform X6	SolSen1A036498
C	SolSen1_s09	18948920	Intergenic	-0.435222	0	KIF23 isoform X6	SolSen1A036498
O	SolSen1_s10	5424163	intron (SolSen1A039549T2, intron 2 of 40)	-0.435216	0	latent-transforming growth factor beta-binding protein 2-like	SolSen1A039549
O	SolSen1_s10	5424196	intron (SolSen1A039549T2, intron 2 of 40)	-0.435216	0	latent-transforming growth factor beta-binding protein 2-like	SolSen1A039549
M	SolSen1_s26	1226353	exon (SolSen1A013247T1, exon 2 of 9)	-0.43499	0	deoxyribonuclease-1-like 1	SolSen1A013247
K	SolSen1_s29	3079768	Intergenic	-0.434972	0	protocadherin Fat 4	SolSen1A031829
Q	SolSen1_s08	18117410	TTS (SolSen1A018332T1)	-0.433542	0	shaker-related potassium channel tsha2-like	SolSen1A018332
C	SolSen1_s09	18644257	exon (SolSen1A001969T2, exon 1 of 19)	-0.433515	0	uveal autoantigen with coiled-coil domains and ankyrin repeats isoform X2	SolSen1A001969
U	SolSen1_s12	18161688	promoter-TSS (SolSen1A011790T1)	-0.431628	0	p53 apoptosis effector related to PMP-22	SolSen1A011790
G	SolSen1_s05	25689362	exon (SolSen1A039570T1, exon 20 of 22)	-0.430595	0	septin-7 isoform X1	SolSen1A012281
G	SolSen1_s05	25689374	exon (SolSen1A039570T1, exon 20 of 22)	-0.430595	0	septin-7 isoform X1	SolSen1A012281
G	SolSen1_s05	25689424	exon (SolSen1A039570T1, exon 20 of 22)	-0.430595	0	septin-7 isoform X1	SolSen1A012281
M	SolSen1_s26	7874696	intron (SolSen1A025430T2, intron 27 of 29)	-0.429417	0	rap guanine nucleotide exchange factor 3 isoform X1	SolSen1A024487
M	SolSen1_s26	7874756	intron (SolSen1A025430T2, intron 27 of 29)	-0.429417	0	rap guanine nucleotide exchange factor 3 isoform X1	SolSen1A024487
U	SolSen1_s12	10129983	intron (SolSen1A031732T1, intron 4 of 12)	-0.428246	0	serine/threonine-protein kinase Sgk1 isoform X1	SolSen1A031732
E	SolSen1_s21	12949914	Intergenic	-0.428127	0	neurotrypsin	SolSen1A029683
L	SolSen1_s02	23604371	promoter-TSS (SolSen1A016708T1)	-0.425795	0	solute carrier family 12 member 5 isoform X1	SolSen1A016708
S	SolSen1_s11	19323465	intron (SolSen1A023757T1, intron 1 of 1)	-0.425706	0	protein sprouty homolog 4	SolSen1A023757
R	SolSen1_s16	6325887	intron (SolSen1A003761T2, intron 1 of 4)	-0.425313	0	ephrin-A1a isoform X1	SolSen1A003761
R	SolSen1_s16	6325815	intron (SolSen1A003761T2, intron 1 of 4)	-0.424804	0	ephrin-A1a isoform X1	SolSen1A003761
B	SolSen1_s15	12833712	Intergenic	-0.424663	0	cadherincadherin-10a	SolSen1A037326
Q	SolSen1_s08	6867487	intron (SolSen1A035379T2, intron 1 of 15)	-0.423414	0	domain-containing 7a	SolSen1A035379
J	SolSen1_s01	20360869	promoter-TSS (SolSen1A015601T1)	-0.423356	0	immunoglobulin lambda-like polypeptide 1 isoform X1	SolSen1A015601
I	SolSen1_s03	8239029	intron (SolSen1A014303T2, intron 7 of 18)	-0.423217	0	adhesion molecule-related down-regulated by oncogenes	SolSen1A014303
L	SolSen1_s02	26611372	intron (SolSen1A034901T1, intron 3 of 16)	-0.42261	0	ephrin type-A receptor 2a	SolSen1A034901
Q	SolSen1_s08	9508381	intron (SolSen1A035077T1, intron 7 of 29)	-0.420839	0	adhesion G protein-coupled receptor B3 isoform X3	SolSen1A035077
N	SolSen1_s17	19837917	TTS (SolSen1A012237T1)	-0.420084	0	spliceosome-associated protein CWC27 homolog	SolSen1A005385
M	SolSen1_s26	7560719	intron (SolSen1A011412T2, intron 1 of 21)	-0.418845	0	peptide, CUB and EGF-like domain-containing 3 isoform X1	SolSen1A011412
J	SolSen1_s28	4386121	intron (SolSen1A029593T1, intron 2 of 26)	-0.418106	0	alphaalpha-tectorin-like	SolSen1A029593
S	SolSen1_s11	9064502	Intergenic	-0.417922	0	neurotrimin isoform X1	SolSen1A038789
S	SolSen1_s11	10575558	intron (SolSen1A039643T1, intron 1 of 3)	-0.417542	0	protein phosphatase 1 regulatory subunit 14A-like	SolSen1A039643
K	SolSen1_s25	8233972	promoter-TSS (SolSen1A008839T1)	-0.416461	0	ras-related protein Rap-2c	SolSen1A008839
I	SolSen1_s03	18230757	intron (SolSen1A010085T1, intron 2 of 7)	-0.416207	0	T-lymphocyte activation antigen CD86-like isoform X2	SolSen1A010085
F	SolSen1_s04	21659367	promoter-TSS (SolSen1A013268T2)	-0.416185	0	caveolincaveolin-1	SolSen1A013268
F	SolSen1_s04	8708170	TTS (SolSen1A031016T1)	-0.416082	0	collagen alpha-1(XVIII) chain-like isoform X5	SolSen1A027933
J	SolSen1_s01	1371086	intron (SolSen1A006685T2, intron 4 of 6)	-0.415562	0	protocadherin alpha-C2-like	SolSen1A015882
A	SolSen1_s07	5501562	intron (SolSen1A016722T1, intron 11 of 20)	-0.415296	0	semaphorin-5B isoform X1	SolSen1A016722
P	SolSen1_s19	7602673	exon (SolSen1A024029T1, exon 8 of 8)	-0.415161	0	nuclear receptor-binding factor 2b	SolSen1A007408
P	SolSen1_s19	7602756	exon (SolSen1A024029T1, exon 8 of 8)	-0.415161	0	nuclear receptor-binding factor 2b	SolSen1A007408
P	SolSen1_s19	7602765	exon (SolSen1A024029T1, exon 8 of 8)	-0.415161	0	nuclear receptor-binding factor 2b	SolSen1A007408
R	SolSen1_s16	8713982	exon (SolSen1A028707T1, exon 2 of 8)	-0.413717	0	GPI mannosyltransferase 2	SolSen1A028707
K	SolSen1_s29	3079714	Intergenic	-0.413582	0	protocadherin Fat 4	SolSen1A031829
J	SolSen1_s01	18451433	intron (SolSen1A009040T1, intron 1 of 4)	-0.413541	0	somatomedin-B and thrombospondin type-1 domain-containing protein isoform X2	SolSen1A009040
R	SolSen1_s16	15610697	intron (SolSen1A005372T1, intron 46 of 97)	-0.412722	0	4-galactosyl-N-acetylglucosaminide 3-alpha-L-fucosyltransferase 9-like	SolSen1A023664
R	SolSen1_s16	15610718	intron (SolSen1A005372T1, intron 46 of 97)	-0.412722	0	4-galactosyl-N-acetylglucosaminide 3-alpha-L-fucosyltransferase 9-like	SolSen1A023664
R	SolSen1_s16	15610724	intron (SolSen1A005372T1, intron 46 of 97)	-0.412722	0	4-galactosyl-N-acetylglucosaminide 3-alpha-L-fucosyltransferase 9-like	SolSen1A023664
B	SolSen1_s13	7212880	Intergenic	-0.412696	0	transcription factor GATA-6	SolSen1A015886
A	SolSen1_s46	52411	promoter-TSS (SolSen1A019843T1)	-0.411495	0	zinc finger E-box-binding homeobox 2a isoform X2	SolSen1A019843
J	SolSen1_s28	5235176	Intergenic	-0.411052	0	and SEC7 domain-containing 2 isoform X1	SolSen1A011549
O	SolSen1_s10	1072198	intron (SolSen1A001459T1, intron 1 of 9)	-0.410472	0	of cytokinesis 10 isoform X7	SolSen1A005115
J	SolSen1_s01	18451430	intron (SolSen1A009040T1, intron 1 of 4)	-0.410155	0	somatomedin-B and thrombospondin type-1 domain-containing protein isoform X2	SolSen1A009040
I	SolSen1_s03	8239037	intron (SolSen1A014303T2, intron 7 of 18)	-0.409859	0	adhesion molecule-related down-regulated by oncogenes	SolSen1A014303
H	SolSen1_s06	19431271	intron (SolSen1A033302T2, intron 2 of 64)	-0.409466	0	fibrillin-2b isoform X1	SolSen1A033302
N	SolSen1_s17	8431039	promoter-TSS (SolSen1A002675T1)	-0.409411	0	tumor necrosis factor receptor superfamily member 16	SolSen1A002675
R	SolSen1_s16	20551565	intron (SolSen1A031316T2, intron 1 of 3)	-0.40894	0	E3 ubiquitin-protein ligase ZNRF2-like	SolSen1A031316
Q	SolSen1_s08	9508445	intron (SolSen1A035077T1, intron 7 of 29)	-0.408363	0	adhesion G protein-coupled receptor B3 isoform X3	SolSen1A035077
N	SolSen1_s17	1865292	intron (SolSen1A025492T1, intron 1 of 1)	-0.408248	0	somatostatin receptor type 5	SolSen1A025492
O	SolSen1_s10	1072172	intron (SolSen1A001459T1, intron 1 of 9)	-0.408248	0	of cytokinesis 10 isoform X7	SolSen1A005115
C	SolSen1_s09	22795966	Intergenic	-0.408248	0	SEC62	SolSen1A007131
C	SolSen1_s09	22795992	Intergenic	-0.408248	0	SEC62	SolSen1A007131
C	SolSen1_s09	22795942	Intergenic	-0.408248	0	SEC62	SolSen1A007131
C	SolSen1_s09	22795997	Intergenic	-0.408248	0	SEC62	SolSen1A007131
C	SolSen1_s09	22795868	Intergenic	-0.408245	0	SEC62	SolSen1A007131
Q	SolSen1_s08	9508426	intron (SolSen1A035077T1, intron 7 of 29)	-0.408225	0	adhesion G protein-coupled receptor B3 isoform X3	SolSen1A035077
B	SolSen1_s13	11423141	intron (SolSen1A007802T2, intron 2 of 8)	-0.408172	0	glypican-5-like isoform X2	SolSen1A007802
U	SolSen1_s12	12285164	promoter-TSS (SolSen1A022690T3)	-0.407756	0	and SH3 domain-containing 1 isoform X3	SolSen1A022690
U	SolSen1_s12	12285166	promoter-TSS (SolSen1A022690T3)	-0.407756	0	and SH3 domain-containing 1 isoform X3	SolSen1A022690
O	SolSen1_s10	17273905	TTS (SolSen1A030907T1)	-0.406728	0	thioredoxin-related transmembrane protein 1	SolSen1A021524
G	SolSen1_s05	22216956	intron (SolSen1A018501T1, intron 18 of 21)	-0.406417	0	lamin-A-like isoform X2	SolSen1A018501
G	SolSen1_s05	22216963	intron (SolSen1A018501T1, intron 18 of 21)	-0.406417	0	lamin-A-like isoform X2	SolSen1A018501
G	SolSen1_s05	22216967	intron (SolSen1A018501T1, intron 18 of 21)	-0.406417	0	lamin-A-like isoform X2	SolSen1A018501
C	SolSen1_s09	22795984	Intergenic	-0.406055	0	SEC62	SolSen1A007131
B	SolSen1_s15	18485719	exon (SolSen1A021722T1, exon 1 of 22)	-0.403038	0	ATP-dependent 6-phosphofructokinase, platelet type isoform X8	SolSen1A021722
J	SolSen1_s01	21124817	intron (SolSen1A039254T1, intron 3 of 4)	-0.402946	0	-hydroxytrypt55-hydroxytryptaminemine serotonin receptor 1A a	SolSen1A039254
O	SolSen1_s10	1072167	intron (SolSen1A001459T1, intron 1 of 9)	-0.402783	0	of cytokinesis 10 isoform X7	SolSen1A005115
S	SolSen1_s11	9834218	intron (SolSen1A008207T2, intron 1 of 11)	-0.402429	0	homeobox protein PKNOX2	SolSen1A008207
N	SolSen1_s17	9793770	intron (SolSen1A014215T1, intron 1 of 24)	-0.401578	0	adhesion G protein-coupled receptor L1 isoform X1	SolSen1A014215
M	SolSen1_s18	3242501	intron (SolSen1A029901T2, intron 8 of 43)	-0.40155	0	patch domain-containing 8	SolSen1A029901
E	SolSen1_s24	1605060	intron (SolSen1A014717T2, intron 2 of 10)	-0.400825	0	neuronal-specific septin-3-like isoform X2	SolSen1A014717
H	SolSen1_s06	10832450	intron (SolSen1A006870T1, intron 3 of 7)	-0.400659	0	GTPase-activating SYDE2 isoform X1	SolSen1A006870
F	SolSen1_s04	3863131	promoter-TSS (SolSen1A019421T1)	-0.40062	0	leucine-rich repeat-containing	SolSen1A019421
F	SolSen1_s04	3863169	promoter-TSS (SolSen1A019421T1)	-0.40062	0	leucine-rich repeat-containing	SolSen1A019421
C	SolSen1_s09	23075548	Intergenic	-0.400542	0	domain-containing 4 isoform X1	SolSen1A029888
H	SolSen1_s06	10832531	intron (SolSen1A006870T1, intron 3 of 7)	-0.400481	0	GTPase-activating SYDE2 isoform X1	SolSen1A006870
O	SolSen1_s10	10120352	intron (SolSen1A011089T1, intron 5 of 25)	-0.40046	0	arf-GAP with SH3 domain, ANK repeat and PH domain-containing protein 3 isoform X1	SolSen1A011089
P	SolSen1_s19	16781755	intron (SolSen1A038396T1, intron 15 of 22)	-0.400084	0	MAGUK p55 subfamily member 3-like isoform X1	SolSen1A006729
T	SolSen1_s14	17697913	Intergenic	-0.399991	0	serine/threonine-protein kinase MRCK beta isoform X2	SolSen1A013883
L	SolSen1_s02	10500370	intron (SolSen1A029196T2, intron 17 of 18)	-0.399945	0	transport Sec61 subunit alpha-like 1	SolSen1A029196
A	SolSen1_s07	14861154	Intergenic	-0.399476	0	finger and BTB domain-containing 39	SolSen1A016047
A	SolSen1_s07	14861165	Intergenic	-0.399476	0	finger and BTB domain-containing 39	SolSen1A016047
Q	SolSen1_s08	19106890	intron (SolSen1A030546T1, intron 1 of 3)	-0.399331	0	domain-containing 3	SolSen1A030546
I	SolSen1_s03	13519879	intron (SolSen1A036342T1, intron 8 of 13)	-0.39782	0	interleukin-12 subunit alpha	SolSen1A025351
D	SolSen1_s23	8631812	intron (SolSen1A014615T1, intron 4 of 6)	-0.397473	0	CD2-associated protein isoform X1	SolSen1A014615
K	SolSen1_s25	6379855	intron (SolSen1A008373T1, intron 6 of 6)	-0.397383	0	ETS-related transcription factor Elf-1 isoform X1	SolSen1A033503
M	SolSen1_s18	14577368	exon (SolSen1A005768T1, exon 4 of 4)	-0.397343	0	transcription factor HES-4 isoform X1	SolSen1A005768
A	SolSen1_s22	4557071	exon (SolSen1A040135T1, exon 7 of 21)	-0.396848	0	cytochrome P450 4F3	SolSen1A008727
T	SolSen1_s14	14573912	intron (SolSen1A001722T1, intron 7 of 59)	-0.395952	0	collagen alpha-1(XXVII) chain A	SolSen1A001722
H	SolSen1_s06	8846106	exon (SolSen1A005552T1, exon 3 of 5)	-0.395413	0	alanine aminotransferase 2-like	SolSen1A005552
U	SolSen1_s12	12285208	promoter-TSS (SolSen1A022690T3)	-0.395224	0	and SH3 domain-containing 1 isoform X3	SolSen1A022690
J	SolSen1_s01	12467071	promoter-TSS (SolSen1A001529T1)	-0.394926	0	TATATATA-box-binding	SolSen1A001529
E	SolSen1_s52	63767	promoter-TSS (SolSen1A004125T1)	-0.39465	0	interferon gamma receptor 1	SolSen1A004125
H	SolSen1_s06	19431294	intron (SolSen1A033302T2, intron 2 of 64)	-0.394259	0	fibrillin-2b isoform X1	SolSen1A033302
S	SolSen1_s11	9064488	Intergenic	-0.394176	0	neurotrimin isoform X1	SolSen1A038789
U	SolSen1_s12	16419737	intron (SolSen1A011659T6, intron 14 of 54)	-0.392949	0	laminin subunit alpha-2 isoform X6	SolSen1A011659
G	SolSen1_s05	16622570	intron (SolSen1A020738T1, intron 1 of 12)	-0.392576	0	eukaryotic translation initiation factor 3 subunit E-A-like	SolSen1A020738
O	SolSen1_s10	4948801	Intergenic	-0.392494	0	muscarinic acetylcholine receptor M5a	SolSen1A027626
P	SolSen1_s19	10701414	intron (SolSen1A003058T1, intron 2 of 4)	-0.392403	0	60S ribosomal protein L38	SolSen1A003058
O	SolSen1_s10	17115745	intron (SolSen1A027378T1, intron 1 of 6)	-0.391808	0	transcription factor HIVEP2	SolSen1A027378
O	SolSen1_s10	17115843	intron (SolSen1A027378T1, intron 1 of 6)	-0.391732	0	transcription factor HIVEP2	SolSen1A027378
O	SolSen1_s10	17115775	intron (SolSen1A027378T1, intron 1 of 6)	-0.391522	0	transcription factor HIVEP2	SolSen1A027378
O	SolSen1_s10	17115782	intron (SolSen1A027378T1, intron 1 of 6)	-0.391391	0	transcription factor HIVEP2	SolSen1A027378
O	SolSen1_s10	17115701	intron (SolSen1A027378T1, intron 1 of 6)	-0.391183	0	transcription factor HIVEP2	SolSen1A027378
O	SolSen1_s10	17115713	intron (SolSen1A027378T1, intron 1 of 6)	-0.391182	0	transcription factor HIVEP2	SolSen1A027378
C	SolSen1_s09	22688121	intron (SolSen1A012055T1, intron 7 of 7)	-0.391128	0	SEC62	SolSen1A007131
C	SolSen1_s09	22688127	intron (SolSen1A012055T1, intron 7 of 7)	-0.391128	0	SEC62	SolSen1A007131
G	SolSen1_s05	16296457	intron (SolSen1A014066T2, intron 1 of 8)	-0.390846	0	nuclear factor of activated T-cells, cytoplasmic 1-like	SolSen1A014066
C	SolSen1_s09	22688040	intron (SolSen1A012055T1, intron 7 of 7)	-0.390557	0	SEC62	SolSen1A007131
I	SolSen1_s03	22247474	Intergenic	-0.390485	0	galactosylgalactosylxylosylprotein 3-beta-glucuronosyltransferase 1 isoform X2	SolSen1A033368
A	SolSen1_s07	4999255	exon (SolSen1A024467T2, exon 1 of 5)	-0.388315	0	60S ribosomal protein L8	SolSen1A024467
J	SolSen1_s01	32581244	promoter-TSS (SolSen1A001025T1)	-0.38809	0	domain-containing 2b	SolSen1A001025
G	SolSen1_s05	25004467	intron (SolSen1A034849T1, intron 1 of 3)	-0.387176	0	zinc transporter ZIP1-like	SolSen1A034849
H	SolSen1_s06	15342292	TTS (SolSen1A031225T1)	-0.386698	0	lens fiber membrane intrinsic protein-like	SolSen1A031912
C	SolSen1_s27	4579744	intron (SolSen1A034034T3, intron 1 of 11)	-0.385796	0	protein CBFA2T3 isoform X3	SolSen1A034034
C	SolSen1_s27	4579681	intron (SolSen1A034034T3, intron 1 of 11)	-0.385588	0	protein CBFA2T3 isoform X3	SolSen1A034034
I	SolSen1_s03	22388809	intron (SolSen1A002279T1, intron 1 of 2)	-0.385587	0	rho guanine nucleotide exchange factor 12 isoform X1	SolSen1A002279
N	SolSen1_s17	9695351	exon (SolSen1A000310T1, exon 12 of 19)	-0.385554	0	adhesion G protein-coupled receptor E5	SolSen1A000310
J	SolSen1_s01	3804353	exon (SolSen1A028444T1, exon 1 of 2)	-0.384851	0	alpha-1A adrenergic receptor-like	SolSen1A028444
E	SolSen1_s21	12949856	Intergenic	-0.384517	0	neurotrypsin	SolSen1A029683
S	SolSen1_s11	21025150	promoter-TSS (SolSen1A030657T1)	-0.384356	0	solute carrier family 22 member 5	SolSen1A030657
R	SolSen1_s16	11080968	exon (SolSen1A010133T1, exon 1 of 59)	-0.384142	0	homeobox Hox-A5	SolSen1A010133
R	SolSen1_s16	11080976	exon (SolSen1A010133T1, exon 1 of 59)	-0.384142	0	homeobox Hox-A5	SolSen1A010133
R	SolSen1_s16	11080980	exon (SolSen1A010133T1, exon 1 of 59)	-0.384142	0	homeobox Hox-A5	SolSen1A010133
R	SolSen1_s16	11080989	exon (SolSen1A010133T1, exon 1 of 59)	-0.384142	0	homeobox Hox-A5	SolSen1A010133
R	SolSen1_s16	11080995	exon (SolSen1A010133T1, exon 1 of 59)	-0.384142	0	homeobox Hox-A5	SolSen1A010133
R	SolSen1_s16	11081010	exon (SolSen1A010133T1, exon 1 of 59)	-0.384142	0	homeobox Hox-A5	SolSen1A010133
R	SolSen1_s16	11081019	exon (SolSen1A010133T1, exon 1 of 59)	-0.384142	0	homeobox Hox-A5	SolSen1A010133
N	SolSen1_s17	1024754	promoter-TSS (SolSen1A019999T1)	-0.382197	0	Hox-B2a	SolSen1A019999
C	SolSen1_s09	3435032	Intergenic	-0.381551	0	leucine-rich repeat-containing protein 17	SolSen1A000065
H	SolSen1_s06	3511853	promoter-TSS (SolSen1A036100T1)	-0.380704	0	neuronal cell adhesion molecule a isoform X2	SolSen1A028817
I	SolSen1_s03	22247574	Intergenic	-0.379922	0	galactosylgalactosylxylosylprotein 3-beta-glucuronosyltransferase 1 isoform X2	SolSen1A033368
L	SolSen1_s02	3973863	exon (SolSen1A015884T1, exon 2 of 5)	-0.379838	0	endothelial transcription factor GATA-2a isoform X1	SolSen1A015884
D	SolSen1_s23	13143754	intron (SolSen1A026363T5, intron 1 of 13)	-0.379492	0	CUGBP Elav-like family member 2 isoform X14	SolSen1A026363
D	SolSen1_s20	7891503	intron (SolSen1A011238T1, intron 1 of 8)	-0.378341	0	serine serine/threonine-protein phosphatase PP1-beta catalytic subunit	SolSen1A011238
B	SolSen1_s13	7212726	Intergenic	-0.378097	0	transcription factor GATA-6	SolSen1A015886
L	SolSen1_s02	26384966	intron (SolSen1A015279T3, intron 2 of 38)	-0.37753	0	iron-sulfur cluster assembly 2 homolog, mitochondrial	SolSen1A015279
B	SolSen1_s13	7212735	Intergenic	-0.37745	0	transcription factor GATA-6	SolSen1A015886
H	SolSen1_s06	24042640	promoter-TSS (SolSen1A007851T8)	-0.376117	0	CUGBP Elav-like family member 5 isoform X4	SolSen1A007851
N	SolSen1_s32	1952243	exon (SolSen1A009436T1, exon 2 of 3)	-0.375852	0	finger ZFMSA12A-like isoform X2	SolSen1A009436
A	SolSen1_s07	6507453	TTS (SolSen1A025250T1)	-0.375261	0	insulin receptor substrate 2	SolSen1A016426
A	SolSen1_s07	6507497	TTS (SolSen1A025250T1)	-0.375261	0	insulin receptor substrate 2	SolSen1A016426
A	SolSen1_s07	679553	intron (SolSen1A017384T3, intron 12 of 20)	-0.375068	0	radixin-like isoform X1	SolSen1A017384
T	SolSen1_s14	3162823	intron (SolSen1A016234T2, intron 24 of 29)	-0.374785	0	isoform X1	SolSen1A020242
G	SolSen1_s05	9302343	intron (SolSen1A002191T2, intron 2 of 38)	-0.372154	0	KIF13A isoform X6	SolSen1A002191
J	SolSen1_s01	30330956	intron (SolSen1A010337T3, intron 8 of 11)	-0.372109	0	adhesion G protein-coupled receptor A2	SolSen1A004459
J	SolSen1_s01	30331014	intron (SolSen1A010337T3, intron 8 of 11)	-0.372109	0	adhesion G protein-coupled receptor A2	SolSen1A004459
G	SolSen1_s05	27696884	intron (SolSen1A038134T1, intron 1 of 12)	-0.371993	0	alkylglycerol monooxygenase	SolSen1A038134
J	SolSen1_s01	30331022	intron (SolSen1A010337T3, intron 8 of 11)	-0.371612	0	adhesion G protein-coupled receptor A2	SolSen1A004459
D	SolSen1_s20	3820037	exon (SolSen1A017543T1, exon 1 of 6)	-0.371583	0	tubulin beta-4B chain-like	SolSen1A017543
J	SolSen1_s28	5235148	Intergenic	-0.371206	0	and SEC7 domain-containing 2 isoform X1	SolSen1A011549
F	SolSen1_s04	20863926	intron (SolSen1A010165T1, intron 1 of 9)	-0.370885	0	kit ligand a	SolSen1A010165
M	SolSen1_s18	11572359	exon (SolSen1A023117T1, exon 1 of 37)	-0.369244	0	cadherin EGF LAG seven-pass G-type receptor 3 isoform X2	SolSen1A023117
Q	SolSen1_s08	17785598	exon (SolSen1A013083T1, exon 6 of 20)	-0.369233	0	ABC transporter G family member 23 isoform X1	SolSen1A013083
K	SolSen1_s29	3079722	Intergenic	-0.367879	0	protocadherin Fat 4	SolSen1A031829
U	SolSen1_s12	7357556	intron (SolSen1A016553T5, intron 2 of 11)	-0.36712	0	serine/threonine-protein kinase PAK 5 isoform X4	SolSen1A016553
B	SolSen1_s13	17038911	promoter-TSS (SolSen1A029054T1)	-0.367017	0	protocadherinprotocadherin-8	SolSen1A029054
B	SolSen1_s13	15834647	promoter-TSS (SolSen1A029522T1)	-0.366968	0	histone-binding protein N1/N2-like	SolSen1A029522
P	SolSen1_s19	5120314	intron (SolSen1A035616T2, intron 1 of 1)	-0.366623	0	urotensin-2 receptor	SolSen1A035616
O	SolSen1_s10	7960368	intron (SolSen1A003306T1, intron 2 of 16)	-0.366415	0	adhesion G protein-coupled receptor F5-like	SolSen1A003306
O	SolSen1_s10	7960449	exon (SolSen1A003306T1, exon 3 of 17)	-0.366377	0	adhesion G protein-coupled receptor F5-like	SolSen1A003306
O	SolSen1_s10	7960442	exon (SolSen1A003306T1, exon 3 of 17)	-0.365829	0	adhesion G protein-coupled receptor F5-like	SolSen1A003306
O	SolSen1_s10	7960615	intron (SolSen1A003306T1, intron 3 of 16)	-0.365081	0	adhesion G protein-coupled receptor F5-like	SolSen1A003306
O	SolSen1_s10	7960371	intron (SolSen1A003306T1, intron 2 of 16)	-0.364955	0	adhesion G protein-coupled receptor F5-like	SolSen1A003306
O	SolSen1_s10	7960387	exon (SolSen1A003306T1, exon 3 of 17)	-0.364829	0	adhesion G protein-coupled receptor F5-like	SolSen1A003306
I	SolSen1_s03	13335895	Intergenic	-0.364703	0	P2Y purinoceptor 12-like	SolSen1A006068
O	SolSen1_s10	7960406	exon (SolSen1A003306T1, exon 3 of 17)	-0.364488	0	adhesion G protein-coupled receptor F5-like	SolSen1A003306
I	SolSen1_s03	25843167	Intergenic	-0.36383	0	T-box transcription factor TBX2b	SolSen1A012247
M	SolSen1_s18	2543180	Intergenic	-0.363295	0	cyclin-dependent kinase 17-like isoform X4	SolSen1A038461
H	SolSen1_s06	24042647	promoter-TSS (SolSen1A007851T8)	-0.362759	0	CUGBP Elav-like family member 5 isoform X4	SolSen1A007851
G	SolSen1_s05	4075347	Intergenic	-0.361978	0	phakinin isoform X1	SolSen1A029421
N	SolSen1_s17	938115	exon (SolSen1A016805T1, exon 2 of 2)	-0.360541	0	Hox-B6a	SolSen1A016805
I	SolSen1_s03	28457595	Intergenic	-0.360507	0	extracellular calcium-sensing receptor-like	SolSen1A021844
J	SolSen1_s01	31937803	intron (SolSen1A028564T3, intron 1 of 23)	-0.360413	0	repeat 28 isoform X2	SolSen1A028564
Q	SolSen1_s08	3140641	exon (SolSen1A037290T1, exon 25 of 30)	-0.360248	0	chemokine (C-C motif) ligand 34b, duplicate 4	SolSen1A013818
R	SolSen1_s16	18340378	intron (SolSen1A027575T1, intron 4 of 15)	-0.360077	0	factor receptor-bound 10-like isoform X1	SolSen1A027575
J	SolSen1_s01	31937788	intron (SolSen1A028564T3, intron 1 of 23)	-0.359906	0	repeat 28 isoform X2	SolSen1A028564
J	SolSen1_s01	31937816	intron (SolSen1A028564T3, intron 1 of 23)	-0.359906	0	repeat 28 isoform X2	SolSen1A028564
H	SolSen1_s06	2324511	Intergenic	-0.359211	0	LIM domain transcription factor LMO4	SolSen1A032619
J	SolSen1_s01	580841	Intergenic	-0.358846	0	B homologous 1	SolSen1A024335
M	SolSen1_s18	2543394	Intergenic	-0.358837	0	cyclin-dependent kinase 17-like isoform X4	SolSen1A038461
S	SolSen1_s11	14800930	Intergenic	-0.358435	0	procollagen C-endopeptidase enhancer a	SolSen1A003631
N	SolSen1_s17	10469420	intron (SolSen1A002660T1, intron 2 of 2)	-0.358013	0	myelin 22-like	SolSen1A013625
N	SolSen1_s17	10469426	intron (SolSen1A002660T1, intron 2 of 2)	-0.358013	0	myelin 22-like	SolSen1A013625
N	SolSen1_s17	10469438	intron (SolSen1A002660T1, intron 2 of 2)	-0.358013	0	myelin 22-like	SolSen1A013625
U	SolSen1_s12	21091159	intron (SolSen1A021907T1, intron 1 of 1)	-0.35752	0	tensintensin-4-like	SolSen1A021907
T	SolSen1_s14	10751138	intron (SolSen1A032251T1, intron 2 of 3)	-0.357408	0	T-box transcription factor TBX3 isoform X2	SolSen1A005616
U	SolSen1_s12	4839221	Intergenic	-0.356884	0	leucine-rich repeat transmembrane protein FLRT2	SolSen1A014795
P	SolSen1_s33	265091	intron (SolSen1A028481T1, intron 7 of 13)	-0.356855	0	serine protease HTRA1B-like	SolSen1A028481
S	SolSen1_s11	9814816	intron (SolSen1A008207T2, intron 2 of 11)	-0.356369	0	homeobox protein PKNOX2	SolSen1A008207
Q	SolSen1_s08	2612826	intron (SolSen1A024096T2, intron 3 of 12)	-0.356056	0	membrane-associated 1-like isoform X1	SolSen1A024096
J	SolSen1_s01	31937812	intron (SolSen1A028564T3, intron 1 of 23)	-0.355748	0	repeat 28 isoform X2	SolSen1A028564
Q	SolSen1_s08	14687038	exon (SolSen1A025221T1, exon 5 of 28)	-0.355247	0	non-catalytic C-lobe domain-containing 1 isoform X2	SolSen1A025221
C	SolSen1_s09	6902065	Intergenic	-0.355099	0	hepatocyte nuclear factor 6 isoform X2	SolSen1A029920
A	SolSen1_s22	7032625	intron (SolSen1A003966T3, intron 2 of 7)	-0.354117	0	runt-related transcription factor 1 isoform X3	SolSen1A003966
R	SolSen1_s16	18340394	intron (SolSen1A027575T1, intron 4 of 15)	-0.353907	0	factor receptor-bound 10-like isoform X1	SolSen1A027575
J	SolSen1_s01	30331126	intron (SolSen1A010337T3, intron 8 of 11)	-0.353901	0	adhesion G protein-coupled receptor A2	SolSen1A004459
J	SolSen1_s01	30331131	intron (SolSen1A010337T3, intron 8 of 11)	-0.353864	0	adhesion G protein-coupled receptor A2	SolSen1A004459
L	SolSen1_s02	22401998	Intergenic	-0.35382	0	protein Wnt-2b-A-like	SolSen1A036960
J	SolSen1_s01	30331186	intron (SolSen1A010337T3, intron 8 of 11)	-0.353649	0	adhesion G protein-coupled receptor A2	SolSen1A004459
P	SolSen1_s19	15606284	intron (SolSen1A029188T1, intron 2 of 8)	-0.353359	0	cysteine-rich secretory protein LCCL domain-containing 1-like	SolSen1A010661
T	SolSen1_s14	8618214	intron (SolSen1A027162T1, intron 4 of 6)	-0.353233	0	leucine-rich repeat, immunoglobulin-like domain and transmembrane domain-containing protein 3b isoform X1	SolSen1A027162
J	SolSen1_s01	30331098	intron (SolSen1A010337T3, intron 8 of 11)	-0.3531	0	adhesion G protein-coupled receptor A2	SolSen1A004459
O	SolSen1_s10	22810949	intron (SolSen1A036316T2, intron 90 of 131)	-0.353057	0	estrogen receptor beta-like	SolSen1A009409
G	SolSen1_s05	13060155	intron (SolSen1A024485T1, intron 2 of 2)	-0.352978	0	Transmembrane 121	SolSen1A004588
B	SolSen1_s13	13106573	TTS (SolSen1A011109T1)	-0.352617	0	SAFB-like transcription modulator isoform X1	SolSen1A007450
J	SolSen1_s01	30331167	intron (SolSen1A010337T3, intron 8 of 11)	-0.352537	0	adhesion G protein-coupled receptor A2	SolSen1A004459
I	SolSen1_s03	12194976	exon (SolSen1A024015T4, exon 1 of 4)	-0.35167	0	interleukin-15 isoform X1	SolSen1A024015
G	SolSen1_s05	6717317	intron (SolSen1A001071T4, intron 1 of 12)	-0.351548	0	homology domain-containing 4 isoform X1	SolSen1A001071
E	SolSen1_s21	7307795	exon (SolSen1A011796T1, exon 1 of 4)	-0.347163	0	proteinase-activated receptor 3	SolSen1A011796
Q	SolSen1_s08	14858757	Intergenic	-0.346777	0	adhesion G protein-coupled receptor A3	SolSen1A021554
H	SolSen1_s06	21621212	Intergenic	-0.346505	0	doublesexmab-3-related and mab-3-related transcription factor A2	SolSen1A021262
C	SolSen1_s09	18071205	Intergenic	-0.346326	0	delta 1	SolSen1A039275
M	SolSen1_s18	18914597	Intergenic	-0.346324	0	WNT1-inducible-signaling pathway protein 2	SolSen1A035717
E	SolSen1_s24	6285904	exon (SolSen1A000406T1, exon 17 of 19)	-0.346179	0	cholecystokinin-like peptide	SolSen1A037968
Q	SolSen1_s08	14687090	exon (SolSen1A025221T1, exon 5 of 28)	-0.345873	0	non-catalytic C-lobe domain-containing 1 isoform X2	SolSen1A025221
S	SolSen1_s11	2361608	intron (SolSen1A026528T7, intron 6 of 15)	-0.345409	0	transcription factor COE1-A-like isoform X2	SolSen1A026528
Q	SolSen1_s08	3149621	intron (SolSen1A037290T6, intron 26 of 36)	-0.343861	0	chemokine (C-C motif) ligand 34b, duplicate 4	SolSen1A013818
F	SolSen1_s04	1325174	Intergenic	-0.343297	0	myocyte-specific enhancer factor 2C isoform X10	SolSen1A019132
A	SolSen1_s07	14500880	Intergenic	-0.343261	0	UDPUDP-glucuronosyltransferase-like	SolSen1A024406
I	SolSen1_s34	540175	promoter-TSS (SolSen1A026036T1)	-0.343092	0	membrane 2C-like	SolSen1A026036
I	SolSen1_s03	6012487	intron (SolSen1A025768T5, intron 13 of 22)	-0.340455	0	roundabout homolog 1 isoform X6	SolSen1A025768
J	SolSen1_s01	31937771	intron (SolSen1A028564T3, intron 1 of 23)	-0.340088	0	repeat 28 isoform X2	SolSen1A028564
D	SolSen1_s23	8835305	intron (SolSen1A013554T2, intron 3 of 31)	-0.33984	0	plexin-A4 isoform X1	SolSen1A013554
I	SolSen1_s03	10956402	exon (SolSen1A014365T1, exon 1 of 9)	-0.339173	0	serine/arginine-rich splicing factor 7 isoform X1	SolSen1A014365
P	SolSen1_s19	7371946	exon (SolSen1A025218T1, exon 4 of 4)	-0.338982	0	hematopoietically-expressed homeobox protein HHEX	SolSen1A025218
I	SolSen1_s03	2912208	Intergenic	-0.337845	0	interferon-induced, double-stranded RNA-activated protein kinase isoform X1	SolSen1A024447
C	SolSen1_s09	8434912	exon (SolSen1A011803T1, exon 1 of 3)	-0.337521	0	iroquois-class homeodomain protein IRX-5a isoform X2	SolSen1A011803
O	SolSen1_s10	17745115	exon (SolSen1A034900T1, exon 4 of 4)	-0.337125	0	Nkx-	SolSen1A034900
S	SolSen1_s11	1051695	intron (SolSen1A033063T5, intron 1 of 62)	-0.336972	0	syndrome cell adhesion molecule 1 homolog isoform X1	SolSen1A033063
C	SolSen1_s09	19549959	promoter-TSS (SolSen1A003609T1)	-0.336871	0	and EVI1 complex locus EVI1 isoform X2	SolSen1A003609
B	SolSen1_s13	5575514	Intergenic	-0.335958	0	protein-lysine 6-oxidase-like	SolSen1A034560
B	SolSen1_s13	5575736	Intergenic	-0.335958	0	protein-lysine 6-oxidase-like	SolSen1A034560
R	SolSen1_s16	13015381	exon (SolSen1A008981T1, exon 2 of 3)	-0.335833	0	protein L-Myc-1b	SolSen1A008981
F	SolSen1_s04	21511750	Intergenic	-0.334243	0	specificity phosphatase 6	SolSen1A007947
C	SolSen1_s09	14125555	promoter-TSS (SolSen1A008889T1)	-0.33422	0	fucose mutarotase	SolSen1A008889
B	SolSen1_s13	11359028	intron (SolSen1A013892T1, intron 4 of 53)	-0.33342	0	collagen alpha-5(IV) chain-like	SolSen1A013892
C	SolSen1_s09	635295	TTS (SolSen1A024276T1)	-0.333382	0	2-aminoethanethiol dioxygenase-like	SolSen1A014970
I	SolSen1_s03	2916236	Intergenic	-0.333333	0	interferon-induced, double-stranded RNA-activated protein kinase isoform X1	SolSen1A024447
I	SolSen1_s03	2916240	Intergenic	-0.333333	0	interferon-induced, double-stranded RNA-activated protein kinase isoform X1	SolSen1A024447
I	SolSen1_s03	2916262	Intergenic	-0.333333	0	interferon-induced, double-stranded RNA-activated protein kinase isoform X1	SolSen1A024447
I	SolSen1_s03	2916485	Intergenic	-0.333333	0	interferon-induced, double-stranded RNA-activated protein kinase isoform X1	SolSen1A024447
I	SolSen1_s03	2916498	Intergenic	-0.333333	0	interferon-induced, double-stranded RNA-activated protein kinase isoform X1	SolSen1A024447
I	SolSen1_s03	2916514	Intergenic	-0.333333	0	interferon-induced, double-stranded RNA-activated protein kinase isoform X1	SolSen1A024447
I	SolSen1_s03	2916526	Intergenic	-0.333333	0	interferon-induced, double-stranded RNA-activated protein kinase isoform X1	SolSen1A024447
I	SolSen1_s03	2916530	Intergenic	-0.333333	0	interferon-induced, double-stranded RNA-activated protein kinase isoform X1	SolSen1A024447
Q	SolSen1_s08	18900787	exon (SolSen1A003830T1, exon 12 of 12)	-0.333333	0	and lymphocyte MAL-like	SolSen1A007883
O	SolSen1_s10	21888358	Intergenic	-0.333333	0	trans-acting T-cell-specific transcription factor GATA-3 isoform X1	SolSen1A013805
I	SolSen1_s03	2916504	Intergenic	-0.333333	0	interferon-induced, double-stranded RNA-activated protein kinase isoform X1	SolSen1A024447
G	SolSen1_s05	14265930	Intergenic	-0.333333	0	transient receptor potential cation channel subfamily M member 1	SolSen1A016131
O	SolSen1_s10	5613335	Intergenic	-0.333333	0	XP_018539195.1PREDICTED: uncharacterized protein LOC108887949 isoform X3	SolSen1A016037
O	SolSen1_s10	5613386	Intergenic	-0.333333	0	XP_018539195.1PREDICTED: uncharacterized protein LOC108887949 isoform X3	SolSen1A016037
O	SolSen1_s10	5613436	Intergenic	-0.333333	0	XP_018539195.1PREDICTED: uncharacterized protein LOC108887949 isoform X3	SolSen1A016037
S	SolSen1_s11	6262243	Intergenic	-0.333333	0	glycoprotein b	SolSen1A030474
S	SolSen1_s11	6262252	Intergenic	-0.333333	0	glycoprotein b	SolSen1A030474
S	SolSen1_s11	6262266	Intergenic	-0.333333	0	glycoprotein b	SolSen1A030474
S	SolSen1_s11	6262295	Intergenic	-0.333333	0	glycoprotein b	SolSen1A030474
S	SolSen1_s11	6262298	Intergenic	-0.333333	0	glycoprotein b	SolSen1A030474
B	SolSen1_s38	164639	intron (SolSen1A037188T2, intron 4 of 14)	-0.333333	0	pancreas transcription factor 1 subunit alpha	SolSen1A003369
F	SolSen1_s04	15300532	intron (SolSen1A023533T1, intron 1 of 7)	-0.332546	0	prickle 1a	SolSen1A023533
D	SolSen1_s30	406413	Intergenic	-0.332037	0	caprin-2 isoform X1	SolSen1A028179
K	SolSen1_s29	925326	Intergenic	-0.33197	0	empty spiracles homeobox 3	SolSen1A027606
K	SolSen1_s29	925330	Intergenic	-0.33197	0	empty spiracles homeobox 3	SolSen1A027606
M	SolSen1_s18	5623564	Intergenic	-0.330406	0	XP_034565550.1uncharacterized protein LOC117831136 isoform X1	SolSen1A023062
Q	SolSen1_s08	11253638	Intergenic	-0.330138	0	N-acyltransferase 3	SolSen1A011609
B	SolSen1_s15	6562336	exon (SolSen1A038300T1, exon 1 of 12)	-0.330131	0	ankylosis homolog	SolSen1A038300
F	SolSen1_s04	13086101	TTS (SolSen1A018834T1)	-0.330098	0	alpha motif domain-containing 12 isoform X3	SolSen1A018834
O	SolSen1_s10	17115884	intron (SolSen1A027378T1, intron 1 of 6)	-0.329062	0	transcription factor HIVEP2	SolSen1A027378
O	SolSen1_s10	17115903	intron (SolSen1A027378T1, intron 1 of 6)	-0.329062	0	transcription factor HIVEP2	SolSen1A027378
B	SolSen1_s15	726593	exon (SolSen1A010119T1, exon 1 of 4)	-0.328981	0	NANOG	SolSen1A010119
M	SolSen1_s18	14740587	intron (SolSen1A000239T3, intron 2 of 12)	-0.328505	0	sterile alpha motif domain-containing protein 11 isoform X3	SolSen1A000239
H	SolSen1_s06	18232975	intron (SolSen1A009282T2, intron 1 of 13)	-0.328486	0	PEX5-related protein isoform X1	SolSen1A009282
L	SolSen1_s02	19065137	intron (SolSen1A004866T3, intron 2 of 8)	-0.32839	0	tetraspanintetraspanin-2a	SolSen1A004866
M	SolSen1_s18	5623504	Intergenic	-0.328223	0	XP_034565550.1uncharacterized protein LOC117831136 isoform X1	SolSen1A023062
M	SolSen1_s18	5623531	Intergenic	-0.328223	0	XP_034565550.1uncharacterized protein LOC117831136 isoform X1	SolSen1A023062
A	SolSen1_s22	6723676	Intergenic	-0.326999	0	protocadherin Fat 3-like	SolSen1A012616
I	SolSen1_s03	8726439	Intergenic	-0.326494	0	nectin cell adhesion molecule 1b isoform X2	SolSen1A035940
S	SolSen1_s11	19319384	TTS (SolSen1A023757T1)	-0.325917	0	protein sprouty homolog 4	SolSen1A023757
I	SolSen1_s03	2916321	Intergenic	-0.325208	0	interferon-induced, double-stranded RNA-activated protein kinase isoform X1	SolSen1A024447
B	SolSen1_s13	5575505	Intergenic	-0.324992	0	protein-lysine 6-oxidase-like	SolSen1A034560
B	SolSen1_s13	5575511	Intergenic	-0.324992	0	protein-lysine 6-oxidase-like	SolSen1A034560
B	SolSen1_s13	5575644	Intergenic	-0.324992	0	protein-lysine 6-oxidase-like	SolSen1A034560
B	SolSen1_s13	5575739	Intergenic	-0.324992	0	protein-lysine 6-oxidase-like	SolSen1A034560
B	SolSen1_s13	5575742	Intergenic	-0.324992	0	protein-lysine 6-oxidase-like	SolSen1A034560
I	SolSen1_s03	21683583	intron (SolSen1A037394T8, intron 3 of 16)	-0.324808	0	of IRRE 3 isoform X9	SolSen1A037394
M	SolSen1_s26	6233163	exon (SolSen1A039647T1, exon 26 of 32)	-0.324286	0	wiskott-Aldrich syndrome protein isoform X1	SolSen1A000006
B	SolSen1_s13	5575756	Intergenic	-0.324159	0	protein-lysine 6-oxidase-like	SolSen1A034560
G	SolSen1_s05	6065111	intron (SolSen1A016819T1, intron 5 of 11)	-0.323763	0	serine serine/threonine-protein kinase SBK3	SolSen1A016819
O	SolSen1_s10	7450473	intron (SolSen1A017569T5, intron 1 of 28)	-0.32324	0	and NCK-interacting kinase-like isoform X5	SolSen1A017569
J	SolSen1_s28	2181548	Intergenic	-0.323232	0	apelin receptor A	SolSen1A012771
J	SolSen1_s28	2181604	Intergenic	-0.323232	0	apelin receptor A	SolSen1A012771
G	SolSen1_s05	10280977	intron (SolSen1A035282T2, intron 8 of 29)	-0.322992	0	nephrin isoform X2	SolSen1A035282
J	SolSen1_s01	2366601	intron (SolSen1A016220T1, intron 1 of 3)	-0.322457	0	reticulon-4 receptor-like 2	SolSen1A016220
E	SolSen1_s21	10523211	Intergenic	-0.321483	0	XP_039985146.1uncharacterized protein LOC120791068	SolSen1A016594
S	SolSen1_s11	19634333	intron (SolSen1A003224T1, intron 3 of 4)	-0.321436	0	ribosomal S4, X isoform	SolSen1A003224
Q	SolSen1_s08	6696909	Intergenic	-0.321338	0	exportin-5 isoform X1	SolSen1A011518
C	SolSen1_s09	16585641	exon (SolSen1A001044T1, exon 1 of 3)	-0.320838	0	transcription factor Maf-like	SolSen1A001044
O	SolSen1_s10	20463541	intron (SolSen1A039730T1, intron 12 of 13)	-0.320256	0	domain-containing 2 isoform X3	SolSen1A039730
F	SolSen1_s04	26933353	exon (SolSen1A030237T3, exon 7 of 19)	-0.319765	0	NADPH oxidase 5	SolSen1A030237
J	SolSen1_s01	580858	Intergenic	-0.319072	0	B homologous 1	SolSen1A024335
Q	SolSen1_s08	14842393	Intergenic	-0.318661	0	adhesion G protein-coupled receptor A3	SolSen1A021554
H	SolSen1_s06	21209548	intron (SolSen1A017061T1, intron 7 of 10)	-0.315442	0	relaxin-3 receptor 1-like	SolSen1A017061
J	SolSen1_s01	29629397	exon (SolSen1A016435T1, exon 1 of 19)	-0.315331	0	versican core protein-like	SolSen1A016435
D	SolSen1_s23	13093045	intron (SolSen1A026363T5, intron 2 of 13)	-0.314876	0	CUGBP Elav-like family member 2 isoform X14	SolSen1A026363
S	SolSen1_s11	11858527	Intergenic	-0.314437	0	extended synaptotagmin-3 isoform X1	SolSen1A022184
T	SolSen1_s14	3310505	intron (SolSen1A029003T2, intron 24 of 34)	-0.314137	0	CREB-regulated transcription coactivator 3 isoform X3	SolSen1A003705
O	SolSen1_s10	6232845	Intergenic	-0.314011	0	heparan-sulfate 6-O-sulfotransferase 1-A	SolSen1A036089
H	SolSen1_s06	16836949	Intergenic	-0.312578	0	transcription factor HES-1	SolSen1A000847
U	SolSen1_s12	21091167	intron (SolSen1A021907T1, intron 1 of 1)	-0.312412	0	tensintensin-4-like	SolSen1A021907
J	SolSen1_s01	1695908	exon (SolSen1A031050T1, exon 38 of 80)	-0.312305	0	partial	SolSen1A031050
O	SolSen1_s10	20534479	exon (SolSen1A000040T1, exon 3 of 18)	-0.312269	0	interphotoreceptor matrix proteoglycan 1	SolSen1A000040
O	SolSen1_s10	22729625	Intergenic	-0.311649	0	estrogen receptor beta-like	SolSen1A009409
R	SolSen1_s16	658147	intron (SolSen1A017859T1, intron 22 of 26)	-0.310272	0	T-complex protein 1 subunit gamma	SolSen1A017859
S	SolSen1_s11	19368528	promoter-TSS (SolSen1A028803T3)	-0.310136	0	putative fibroblast growth factor 1 isoform X3	SolSen1A028803
J	SolSen1_s01	21124874	intron (SolSen1A039254T1, intron 3 of 4)	-0.309622	0	-hydroxytrypt55-hydroxytryptaminemine serotonin receptor 1A a	SolSen1A039254
C	SolSen1_s09	788361	Intergenic	-0.309594	0	cytochrome P450 26C1	SolSen1A029598
B	SolSen1_s13	15499103	exon (SolSen1A020086T1, exon 1 of 4)	-0.309541	0	domain family 2-like isoform X1	SolSen1A020086
J	SolSen1_s01	6665508	exon (SolSen1A033097T1, exon 1 of 12)	-0.308725	0	peptidase N-terminal domain and RING finger 3	SolSen1A033097
U	SolSen1_s12	14979632	Intergenic	-0.307491	0	H2.0-like homeobox protein isoform X2	SolSen1A004629
U	SolSen1_s12	14979637	Intergenic	-0.307491	0	H2.0-like homeobox protein isoform X2	SolSen1A004629
U	SolSen1_s12	8493557	intron (SolSen1A015804T1, intron 25 of 34)	-0.306681	0	chromatin-remodeling ATPase INO80 isoform X2	SolSen1A015804
J	SolSen1_s01	3718276	Intergenic	-0.306294	0	growth response 1	SolSen1A006118
N	SolSen1_s36	255813	promoter-TSS (SolSen1A017656T1)	-0.306069	0	NACHT, LRR and PYD domains-containing 12-like	SolSen1A017656
G	SolSen1_s05	21850507	Intergenic	-0.305995	0	wiskott-Aldrich syndrome protein family member 3b	SolSen1A010911
M	SolSen1_s18	14740611	intron (SolSen1A000239T3, intron 2 of 12)	-0.305225	0	sterile alpha motif domain-containing protein 11 isoform X3	SolSen1A000239
D	SolSen1_s20	8197222	intron (SolSen1A035176T1, intron 16 of 21)	-0.304905	0	Mitogen-activated protein kinase kinase kinase 11	SolSen1A005791
C	SolSen1_s09	2275433	Intergenic	-0.303934	0	KIF18A isoform X1	SolSen1A018370
F	SolSen1_s04	26529182	intron (SolSen1A032882T1, intron 13 of 14)	-0.302815	0	association domain-containing 10-like	SolSen1A027077
B	SolSen1_s15	726550	exon (SolSen1A010119T1, exon 1 of 4)	-0.301855	0	NANOG	SolSen1A010119
F	SolSen1_s04	3751929	Intergenic	-0.301638	0	hepatocyte growth factor	SolSen1A000355
R	SolSen1_s16	3108740	intron (SolSen1A015795T4, intron 1 of 7)	-0.301405	0	zinc finger protein 40 isoform X2	SolSen1A015795
E	SolSen1_s24	278567	exon (SolSen1A010260T1, exon 4 of 4)	-0.299427	0	KIF24 isoform X1	SolSen1A010260
E	SolSen1_s24	278570	exon (SolSen1A010260T1, exon 4 of 4)	-0.299427	0	KIF24 isoform X1	SolSen1A010260
U	SolSen1_s12	2342356	exon (SolSen1A038793T1, exon 8 of 8)	-0.298511	0	gamma-aminobutyric acid receptor subunit rho-2-like	SolSen1A028020
J	SolSen1_s28	5234981	Intergenic	-0.298051	0	and SEC7 domain-containing 2 isoform X1	SolSen1A011549
J	SolSen1_s28	5235147	Intergenic	-0.298051	0	and SEC7 domain-containing 2 isoform X1	SolSen1A011549
J	SolSen1_s28	5235175	Intergenic	-0.298051	0	and SEC7 domain-containing 2 isoform X1	SolSen1A011549
B	SolSen1_s15	15357094	exon (SolSen1A008681T1, exon 7 of 8)	-0.298044	0	chorion-specific transcription factor GCMb	SolSen1A008681
P	SolSen1_s19	11451392	intron (SolSen1A026152T1, intron 5 of 6)	-0.297573	0	gamma-glutamyl hydrolase	SolSen1A017320
E	SolSen1_s21	8993431	Intergenic	-0.295341	0	protocadherin-10-like isoform X3	SolSen1A031827
B	SolSen1_s13	5364808	promoter-TSS (SolSen1A036131T1)	-0.293103	0	death-associated protein kinase 3	SolSen1A036131
F	SolSen1_s04	3252262	intron (SolSen1A019517T1, intron 4 of 10)	-0.292723	0	metabotropic glutamate receptor 3	SolSen1A019517
K	SolSen1_s29	4018991	Intergenic	-0.291637	0	and NTRK 4	SolSen1A008673
A	SolSen1_s07	18488580	intron (SolSen1A002716T5, intron 4 of 32)	-0.291421	0	tensin-1 isoform X4	SolSen1A002716
K	SolSen1_s29	4019052	Intergenic	-0.291164	0	and NTRK 4	SolSen1A008673
Q	SolSen1_s08	7600515	exon (SolSen1A023742T1, exon 1 of 2)	-0.290783	0	Nkx-	SolSen1A023742
F	SolSen1_s04	15815293	exon (SolSen1A011381T2, exon 1 of 6)	-0.29051	0	lamina-associated polypeptide 2-like	SolSen1A011381
Q	SolSen1_s08	14687230	exon (SolSen1A025221T1, exon 5 of 28)	-0.2905	0	non-catalytic C-lobe domain-containing 1 isoform X2	SolSen1A025221
F	SolSen1_s04	15770469	exon (SolSen1A018330T1, exon 1 of 2)	-0.289724	0	shaker-related potassium channel tsha2-like	SolSen1A018330
O	SolSen1_s10	2620629	intron (SolSen1A024108T4, intron 1 of 15)	-0.288474	0	arginine repetitive matrix 1 isoform X1	SolSen1A024108
P	SolSen1_s19	1052605	TTS (SolSen1A009321T1)	-0.287957	0	cell-specific gene 1	SolSen1A021298
R	SolSen1_s16	3791695	Intergenic	-0.287606	0	RNA-binding motif, single-stranded-interacting protein 3 isoform X3	SolSen1A013806
H	SolSen1_s06	17890293	intron (SolSen1A014569T6, intron 12 of 23)	-0.286565	0	tubulin polyglutamylase TTLL7 isoform X1	SolSen1A014569
C	SolSen1_s09	16665840	intron (SolSen1A014355T7, intron 3 of 22)	-0.286472	0	liprin-beta-2-like isoform X1	SolSen1A014355
C	SolSen1_s09	16665874	intron (SolSen1A014355T7, intron 3 of 22)	-0.286472	0	liprin-beta-2-like isoform X1	SolSen1A014355
C	SolSen1_s09	16665905	intron (SolSen1A014355T7, intron 3 of 22)	-0.286472	0	liprin-beta-2-like isoform X1	SolSen1A014355
C	SolSen1_s09	16665929	intron (SolSen1A014355T7, intron 3 of 22)	-0.286472	0	liprin-beta-2-like isoform X1	SolSen1A014355
U	SolSen1_s12	12285153	promoter-TSS (SolSen1A022690T3)	-0.28645	0	and SH3 domain-containing 1 isoform X3	SolSen1A022690
I	SolSen1_s03	21458099	intron (SolSen1A022778T1, intron 1 of 6)	-0.285565	0	CXADR-like membrane protein	SolSen1A022778
U	SolSen1_s12	12285197	promoter-TSS (SolSen1A022690T3)	-0.285563	0	and SH3 domain-containing 1 isoform X3	SolSen1A022690
A	SolSen1_s22	7519248	exon (SolSen1A012301T1, exon 7 of 22)	-0.285422	0	plakophilin-4-like isoform X3	SolSen1A012301
A	SolSen1_s07	4999098	exon (SolSen1A024467T2, exon 1 of 5)	-0.284989	0	60S ribosomal protein L8	SolSen1A024467
L	SolSen1_s02	19793230	exon (SolSen1A029537T1, exon 2 of 14)	-0.284731	0	repeat and SAM domain-containing 1A isoform X2	SolSen1A029537
L	SolSen1_s02	19793236	exon (SolSen1A029537T1, exon 2 of 14)	-0.284731	0	repeat and SAM domain-containing 1A isoform X2	SolSen1A029537
L	SolSen1_s02	19793292	exon (SolSen1A029537T1, exon 2 of 14)	-0.284731	0	repeat and SAM domain-containing 1A isoform X2	SolSen1A029537
U	SolSen1_s12	9211287	exon (SolSen1A001298T1, exon 21 of 22)	-0.283154	0	serine protease 23-like	SolSen1A030590
F	SolSen1_s04	17856429	intron (SolSen1A012204T3, intron 1 of 15)	-0.282205	0	homeodomain-interacting protein kinase 2-like	SolSen1A012204
F	SolSen1_s04	942205	promoter-TSS (SolSen1A007162T1)	-0.28196	0	NACHT, LRR and PYD domains-containing 12-like	SolSen1A036886
D	SolSen1_s20	7809393	intron (SolSen1A029713T2, intron 2 of 13)	-0.281759	0	glypicanglypican-4-like	SolSen1A029713
D	SolSen1_s20	7809400	intron (SolSen1A029713T2, intron 2 of 13)	-0.280889	0	glypicanglypican-4-like	SolSen1A029713
S	SolSen1_s11	9045286	Intergenic	-0.280778	0	signal transducer and activator of transcription 6	SolSen1A008480
H	SolSen1_s06	14461838	intron (SolSen1A006793T2, intron 1 of 7)	-0.280386	0	prostaglandin E2 receptor EP4 subtype-like	SolSen1A012862
T	SolSen1_s14	3641235	exon (SolSen1A013229T1, exon 1 of 1)	-0.279198	0	morphogenetic 7-like	SolSen1A013229
A	SolSen1_s22	6850193	Intergenic	-0.277887	0	pyrophosphatase phosphodiesterase family member 7	SolSen1A015223
M	SolSen1_s18	5326687	TTS (SolSen1A005056T1)	-0.277304	0	factor	SolSen1A005056
M	SolSen1_s26	7123241	intron (SolSen1A030422T8, intron 1 of 12)	-0.276515	0	phosphatase 1 regulatory subunit 12A-like isoform X1	SolSen1A030422
I	SolSen1_s03	16748106	exon (SolSen1A025962T1, exon 1 of 21)	-0.276309	0	carboxypeptidase D	SolSen1A025962
I	SolSen1_s03	5056512	intron (SolSen1A013390T5, intron 5 of 17)	-0.276236	0	stAR-related lipid transfer protein 13-like isoform X4	SolSen1A013390
K	SolSen1_s25	3019704	intron (SolSen1A025840T2, intron 23 of 24)	-0.27477	0	Alcohol dehydrogenase class-3	SolSen1A020174
S	SolSen1_s11	20495733	Intergenic	-0.274122	0	60S ribosomal protein L17	SolSen1A008731
J	SolSen1_s01	5273212	intron (SolSen1A016662T1, intron 1 of 29)	-0.272446	0	vascular endothelial growth factor receptor 3	SolSen1A016662
J	SolSen1_s01	5273128	intron (SolSen1A016662T1, intron 1 of 29)	-0.272446	0	vascular endothelial growth factor receptor 3	SolSen1A016662
H	SolSen1_s06	17115897	exon (SolSen1A032772T1, exon 10 of 13)	-0.272311	0	arginine-rich splicing factor 11 isoform X1	SolSen1A032772
F	SolSen1_s04	26578377	intron (SolSen1A010390T2, intron 1 of 29)	-0.271879	0	protein-methionine sulfoxide oxidase mical2b isoform X1	SolSen1A010390
F	SolSen1_s04	26578416	intron (SolSen1A010390T2, intron 1 of 29)	-0.271879	0	protein-methionine sulfoxide oxidase mical2b isoform X1	SolSen1A010390
M	SolSen1_s18	16426961	intron (SolSen1A012723T1, intron 6 of 10)	-0.271464	0	beta-1,4 N-acetylgalactosaminyltransferase 1a	SolSen1A012723
O	SolSen1_s10	1819048	intron (SolSen1A019310T1, intron 2 of 23)	-0.271236	0	disheveled-associated activator of morphogenesis 2 isoform X2	SolSen1A019310
D	SolSen1_s20	7809409	intron (SolSen1A029713T2, intron 2 of 13)	-0.2704	0	glypicanglypican-4-like	SolSen1A029713
Q	SolSen1_s08	3149538	intron (SolSen1A037290T6, intron 26 of 36)	-0.26968	0	chemokine (C-C motif) ligand 34b, duplicate 4	SolSen1A013818
Q	SolSen1_s08	3149602	intron (SolSen1A037290T6, intron 26 of 36)	-0.26968	0	chemokine (C-C motif) ligand 34b, duplicate 4	SolSen1A013818
Q	SolSen1_s08	3149608	intron (SolSen1A037290T6, intron 26 of 36)	-0.26968	0	chemokine (C-C motif) ligand 34b, duplicate 4	SolSen1A013818
I	SolSen1_s03	2912350	Intergenic	-0.269466	0	interferon-induced, double-stranded RNA-activated protein kinase isoform X1	SolSen1A024447
I	SolSen1_s03	21458068	intron (SolSen1A022778T1, intron 1 of 6)	-0.26862	0	CXADR-like membrane protein	SolSen1A022778
J	SolSen1_s01	1136491	intron (SolSen1A020964T2, intron 2 of 11)	-0.268102	0	testican-1 isoform X2	SolSen1A020964
C	SolSen1_s09	18169327	Intergenic	-0.266681	0	COP9 signalosome complex subunit 2	SolSen1A016085
F	SolSen1_s04	21511765	Intergenic	-0.264802	0	specificity phosphatase 6	SolSen1A007947
F	SolSen1_s04	21511806	Intergenic	-0.264802	0	specificity phosphatase 6	SolSen1A007947
F	SolSen1_s04	21511812	Intergenic	-0.264802	0	specificity phosphatase 6	SolSen1A007947
D	SolSen1_s20	2482567	intron (SolSen1A036078T1, intron 1 of 1)	-0.261341	0	insulin receptor substrate 2-B-like	SolSen1A036078
D	SolSen1_s20	2482653	intron (SolSen1A036078T1, intron 1 of 1)	-0.261254	0	insulin receptor substrate 2-B-like	SolSen1A036078
U	SolSen1_s12	9211296	exon (SolSen1A001298T1, exon 21 of 22)	-0.261245	0	serine protease 23-like	SolSen1A030590
D	SolSen1_s20	2482559	intron (SolSen1A036078T1, intron 1 of 1)	-0.26108	0	insulin receptor substrate 2-B-like	SolSen1A036078
D	SolSen1_s20	2482655	intron (SolSen1A036078T1, intron 1 of 1)	-0.26108	0	insulin receptor substrate 2-B-like	SolSen1A036078
D	SolSen1_s20	2482670	intron (SolSen1A036078T1, intron 1 of 1)	-0.26108	0	insulin receptor substrate 2-B-like	SolSen1A036078
D	SolSen1_s20	2482689	intron (SolSen1A036078T1, intron 1 of 1)	-0.26108	0	insulin receptor substrate 2-B-like	SolSen1A036078
D	SolSen1_s20	2482569	intron (SolSen1A036078T1, intron 1 of 1)	-0.261076	0	insulin receptor substrate 2-B-like	SolSen1A036078
E	SolSen1_s52	128129	intron (SolSen1A036047T1, intron 1 of 3)	-0.260979	0	centriole, cilia and spindle-associated protein	SolSen1A036047
C	SolSen1_s09	6895992	exon (SolSen1A029920T1, exon 1 of 2)	-0.260764	0	hepatocyte nuclear factor 6 isoform X2	SolSen1A029920
D	SolSen1_s20	2482587	intron (SolSen1A036078T1, intron 1 of 1)	-0.26071	0	insulin receptor substrate 2-B-like	SolSen1A036078
A	SolSen1_s22	9967143	intron (SolSen1A040395T2, intron 59 of 83)	-0.260153	0	adenosine receptor A1-like	SolSen1A010370
R	SolSen1_s16	7399010	exon (SolSen1A036965T1, exon 1 of 5)	-0.259761	0	finger and BTB domain-containing 10 isoform X1	SolSen1A036965
I	SolSen1_s03	13731609	exon (SolSen1A025590T1, exon 1 of 4)	-0.259066	0	protein phosphatase 1L	SolSen1A025590
I	SolSen1_s03	21263385	exon (SolSen1A019460T1, exon 2 of 2)	-0.258401	0	sulfotransferase 1A4	SolSen1A019460
H	SolSen1_s06	24028578	Intergenic	-0.258199	0	AMP-responsive element-binding 3 3-A	SolSen1A022473
N	SolSen1_s17	5431114	intron (SolSen1A039793T2, intron 1 of 2)	-0.257595	0	QUALITY PROTEIN: transcription factor	SolSen1A039793
P	SolSen1_s19	3140038	intron (SolSen1A021583T1, intron 1 of 7)	-0.256695	0	retinoic acid receptor alpha isoform X2	SolSen1A021583
O	SolSen1_s10	3834001	intron (SolSen1A020458T5, intron 1 of 21)	-0.254331	0	AT-rich interactive domain-containing protein 1B-like isoform X1	SolSen1A020458
J	SolSen1_s01	24536773	promoter-TSS (SolSen1A003351T1)	-0.251545	0	transcription factor COE2 isoform X1	SolSen1A003351
M	SolSen1_s18	18920325	promoter-TSS (SolSen1A035717T1)	-0.250459	0	WNT1-inducible-signaling pathway protein 2	SolSen1A035717
M	SolSen1_s18	18920380	promoter-TSS (SolSen1A035717T1)	-0.250459	0	WNT1-inducible-signaling pathway protein 2	SolSen1A035717
M	SolSen1_s18	18920405	promoter-TSS (SolSen1A035717T1)	-0.250459	0	WNT1-inducible-signaling pathway protein 2	SolSen1A035717
M	SolSen1_s18	18920408	promoter-TSS (SolSen1A035717T1)	-0.250459	0	WNT1-inducible-signaling pathway protein 2	SolSen1A035717
C	SolSen1_s09	22687987	intron (SolSen1A012055T1, intron 7 of 7)	-0.25	0	SEC62	SolSen1A007131
C	SolSen1_s09	22688071	intron (SolSen1A012055T1, intron 7 of 7)	-0.25	0	SEC62	SolSen1A007131
E	SolSen1_s21	14480573	Intergenic	-0.25	0	Sodium-dependent neutral amino acid transporter B0AT1	SolSen1A022638
B	SolSen1_s15	13064281	Intergenic	-0.25	0	ribosomal S24, mitochondrial	SolSen1A027357
B	SolSen1_s15	6515448	TTS (SolSen1A022375T1)	-0.249065	0	tau-tubulin kinase 2-like	SolSen1A022375
L	SolSen1_s02	24509423	exon (SolSen1A002545T1, exon 1 of 7)	-0.248272	0	RISC-loading complex subunit TARBP2 isoform X1	SolSen1A002545
C	SolSen1_s09	19703351	Intergenic	-0.248227	0	2 isoform X2	SolSen1A016415
L	SolSen1_s02	19793302	exon (SolSen1A029537T1, exon 2 of 14)	-0.246047	0	repeat and SAM domain-containing 1A isoform X2	SolSen1A029537
O	SolSen1_s10	1848566	intron (SolSen1A019310T1, intron 18 of 23)	-0.245886	0	disheveled-associated activator of morphogenesis 2 isoform X2	SolSen1A019310
Q	SolSen1_s08	14434616	intron (SolSen1A027344T9, intron 6 of 9)	-0.245859	0	polyadenylation element-binding 3 isoform X4	SolSen1A027344
Q	SolSen1_s08	14434630	intron (SolSen1A027344T9, intron 6 of 9)	-0.245859	0	polyadenylation element-binding 3 isoform X4	SolSen1A027344
D	SolSen1_s23	10927172	promoter-TSS (SolSen1A001473T3)	-0.245828	0	protein Shroom4 isoform X1	SolSen1A001473
R	SolSen1_s16	13944775	intron (SolSen1A039566T1, intron 1 of 1)	-0.245209	0	box O6b	SolSen1A039566
M	SolSen1_s18	19594768	promoter-TSS (SolSen1A022601T1)	-0.245068	0	zinc finger-associated	SolSen1A022601
O	SolSen1_s10	8756334	Intergenic	-0.2434	0	CREB3 regulatory factor-like	SolSen1A013492
N	SolSen1_s17	5431219	intron (SolSen1A039793T2, intron 1 of 2)	-0.242907	0	QUALITY PROTEIN: transcription factor	SolSen1A039793
N	SolSen1_s17	5431233	intron (SolSen1A039793T2, intron 1 of 2)	-0.24287	0	QUALITY PROTEIN: transcription factor	SolSen1A039793
Q	SolSen1_s08	11788820	intron (SolSen1A016251T1, intron 1 of 3)	-0.240336	0	POZ domain-containing 3	SolSen1A016251
J	SolSen1_s01	30330795	intron (SolSen1A010337T3, intron 8 of 11)	-0.240066	0	adhesion G protein-coupled receptor A2	SolSen1A004459
D	SolSen1_s23	6041250	intron (SolSen1A023230T1, intron 1 of 16)	-0.239975	0	forkhead box protein P2 isoform X1	SolSen1A023230
K	SolSen1_s25	1011764	intron (SolSen1A008233T1, intron 17 of 17)	-0.23974	0	fibroblast growth factor 18-like	SolSen1A016215
I	SolSen1_s03	9981763	exon (SolSen1A019016T1, exon 1 of 11)	-0.239323	0	polypeptide N-acetylgalactosaminyltransferase 17	SolSen1A019016
C	SolSen1_s09	19549603	intron (SolSen1A003609T1, intron 1 of 1)	-0.239247	0	and EVI1 complex locus EVI1 isoform X2	SolSen1A003609
E	SolSen1_s24	2225242	intron (SolSen1A033762T8, intron 2 of 10)	-0.239205	0	nuclear factor 1 X-type-like isoform X8	SolSen1A033762
N	SolSen1_s17	7056462	Intergenic	-0.238981	0	P43 5S RNA-binding protein-like	SolSen1A010623
Q	SolSen1_s08	3667168	intron (SolSen1A008500T2, intron 1 of 12)	-0.238199	0	and PX domain-containing 2A-like isoform X1	SolSen1A008500
J	SolSen1_s01	1450720	intron (SolSen1A000851T2, intron 48 of 73)	-0.238042	0	partial	SolSen1A000851
T	SolSen1_s14	14577784	intron (SolSen1A001722T1, intron 7 of 59)	-0.237026	0	collagen alpha-1(XXVII) chain A	SolSen1A001722
I	SolSen1_s03	5897923	intron (SolSen1A025768T4, intron 2 of 28)	-0.236481	0	roundabout homolog 1 isoform X6	SolSen1A025768
B	SolSen1_s13	22425795	Intergenic	-0.234899	0	TGF-beta receptor type-1b	SolSen1A001789
C	SolSen1_s27	2075679	intron (SolSen1A027806T1, intron 23 of 54)	-0.23464	0	9B	SolSen1A028672
C	SolSen1_s09	8316539	promoter-TSS (SolSen1A039581T1)	-0.233984	0	iroquois-class homeodomain protein IRX-6 isoform X1	SolSen1A039581
R	SolSen1_s16	13940444	intron (SolSen1A039566T1, intron 1 of 1)	-0.233229	0	box O6b	SolSen1A039566
I	SolSen1_s03	11298941	intron (SolSen1A030395T2, intron 1 of 17)	-0.232341	0	remodeling and spacing factor 1 isoform X1	SolSen1A030395
N	SolSen1_s17	5993953	exon (SolSen1A035160T1, exon 3 of 20)	-0.231804	0	ankyrin repeat and LEM domain-containing protein 2	SolSen1A008632
D	SolSen1_s20	3662922	exon (SolSen1A006743T1, exon 5 of 9)	-0.231365	0	synaptotagmin-1 isoform X1	SolSen1A035697
K	SolSen1_s25	4368067	intron (SolSen1A021176T1, intron 11 of 24)	-0.23118	0	integrin alpha-6-like isoform X1	SolSen1A021176
I	SolSen1_s03	5897976	intron (SolSen1A025768T4, intron 2 of 28)	-0.230397	0	roundabout homolog 1 isoform X6	SolSen1A025768
J	SolSen1_s01	13472760	promoter-TSS (SolSen1A002751T1)	-0.230377	0	sulfhydryl oxidase 2	SolSen1A002751
I	SolSen1_s03	5897919	intron (SolSen1A025768T4, intron 2 of 28)	-0.230355	0	roundabout homolog 1 isoform X6	SolSen1A025768
N	SolSen1_s17	5993908	exon (SolSen1A035160T1, exon 3 of 20)	-0.228649	0	ankyrin repeat and LEM domain-containing protein 2	SolSen1A008632
K	SolSen1_s25	2831745	Intergenic	-0.225439	0	glycoprotein M6Aa	SolSen1A008788
K	SolSen1_s25	6379808	intron (SolSen1A008373T1, intron 6 of 6)	-0.224874	0	ETS-related transcription factor Elf-1 isoform X1	SolSen1A033503
A	SolSen1_s07	21246975	intron (SolSen1A013089T3, intron 28 of 66)	-0.224623	0	zinc-binding protein A33	SolSen1A025779
K	SolSen1_s25	6379811	intron (SolSen1A008373T1, intron 6 of 6)	-0.224606	0	ETS-related transcription factor Elf-1 isoform X1	SolSen1A033503
C	SolSen1_s09	12149464	exon (SolSen1A037088T1, exon 15 of 18)	-0.223945	0	type-1 domain-containing 4-like isoform X1	SolSen1A005272
C	SolSen1_s09	12149489	exon (SolSen1A037088T1, exon 15 of 18)	-0.223945	0	type-1 domain-containing 4-like isoform X1	SolSen1A005272
N	SolSen1_s17	3169552	intron (SolSen1A017211T1, intron 10 of 11)	-0.223616	0	mitochondrial	SolSen1A027509
N	SolSen1_s17	5993962	exon (SolSen1A035160T1, exon 3 of 20)	-0.222414	0	ankyrin repeat and LEM domain-containing protein 2	SolSen1A008632
Q	SolSen1_s08	3149497	intron (SolSen1A037290T6, intron 26 of 36)	-0.222256	0	chemokine (C-C motif) ligand 34b, duplicate 4	SolSen1A013818
J	SolSen1_s28	4027048	exon (SolSen1A011577T1, exon 3 of 8)	-0.221433	0	proteasome subunit beta type-1	SolSen1A011577
Q	SolSen1_s08	6412022	Intergenic	-0.221258	0	carbohydrate sulfotransferase 3a	SolSen1A029413
Q	SolSen1_s08	7597488	TTS (SolSen1A023742T1)	-0.220674	0	NK3 homeobox 3	SolSen1A037455
S	SolSen1_s11	13574754	exon (SolSen1A026776T1, exon 12 of 46)	-0.218892	0	nuclear receptor corepressor 1 isoform X1	SolSen1A026776
U	SolSen1_s12	15212809	promoter-TSS (SolSen1A020420T1)	-0.218709	0	V-type proton ATPase subunit D	SolSen1A020420
I	SolSen1_s03	14832554	exon (SolSen1A027907T1, exon 4 of 5)	-0.218648	0	C1q tumor necrosis factor-related 5	SolSen1A027907
P	SolSen1_s19	10938468	promoter-TSS (SolSen1A016315T1)	-0.218097	0	quaking-B-like isoform X1	SolSen1A016315
H	SolSen1_s06	827339	intron (SolSen1A039341T1, intron 20 of 20)	-0.217254	0	calcium-binding mitochondrial carrier SCaMCSCaMC-3-like-3-like	SolSen1A027884
H	SolSen1_s06	827412	exon (SolSen1A039341T1, exon 20 of 21)	-0.217254	0	calcium-binding mitochondrial carrier SCaMCSCaMC-3-like-3-like	SolSen1A027884
H	SolSen1_s06	827341	intron (SolSen1A039341T1, intron 20 of 20)	-0.217254	0	calcium-binding mitochondrial carrier SCaMCSCaMC-3-like-3-like	SolSen1A027884
H	SolSen1_s06	827410	exon (SolSen1A039341T1, exon 20 of 21)	-0.217254	0	calcium-binding mitochondrial carrier SCaMCSCaMC-3-like-3-like	SolSen1A027884
A	SolSen1_s07	24143227	promoter-TSS (SolSen1A012823T1)	-0.217027	0	dnaJ homolog subfamily C member 10	SolSen1A012823
H	SolSen1_s06	24501773	Intergenic	-0.216954	0	follistatin-related protein 3	SolSen1A035232
Q	SolSen1_s08	19397991	Intergenic	-0.216833	0	calmodulin-dependent kinase type II subunit gamma isoform X15	SolSen1A019832
I	SolSen1_s03	2912346	Intergenic	-0.215764	0	interferon-induced, double-stranded RNA-activated protein kinase isoform X1	SolSen1A024447
O	SolSen1_s10	7960417	exon (SolSen1A003306T1, exon 3 of 17)	-0.215134	0	adhesion G protein-coupled receptor F5-like	SolSen1A003306
S	SolSen1_s11	6711604	exon (SolSen1A036181T1, exon 2 of 2)	-0.214316	0	brain-specific homeobox POU domain 3-like	SolSen1A036181
O	SolSen1_s10	7960632	exon (SolSen1A003306T1, exon 4 of 17)	-0.214298	0	adhesion G protein-coupled receptor F5-like	SolSen1A003306
O	SolSen1_s10	7960659	exon (SolSen1A003306T1, exon 4 of 17)	-0.214298	0	adhesion G protein-coupled receptor F5-like	SolSen1A003306
R	SolSen1_s16	5648898	intron (SolSen1A009414T1, intron 1 of 3)	-0.213504	0	importin subunit alpha-4	SolSen1A009414
U	SolSen1_s12	22011795	intron (SolSen1A018809T1, intron 2 of 20)	-0.212289	0	AT-rich interactive domain-containing protein 1B-like isoform X1	SolSen1A018809
A	SolSen1_s07	9254935	intron (SolSen1A010114T1, intron 5 of 13)	-0.211529	0	anosminanosmin-1	SolSen1A010114
J	SolSen1_s01	26921683	intron (SolSen1A012869T1, intron 1 of 8)	-0.2099	0	bridging integrator 3	SolSen1A012869
B	SolSen1_s13	17037139	exon (SolSen1A029054T1, exon 1 of 3)	-0.209785	0	protocadherinprotocadherin-8	SolSen1A029054
F	SolSen1_s04	19693015	intron (SolSen1A004190T1, intron 1 of 13)	-0.208558	0	and ubiquitin-like domain-containing	SolSen1A004190
J	SolSen1_s01	77211	promoter-TSS (SolSen1A001494T1)	-0.208058	0	monocarboxylate transporter 8	SolSen1A001494
Q	SolSen1_s08	24207821	promoter-TSS (SolSen1A034626T1)	-0.20702	0	visual system homeobox 1 isoform X2	SolSen1A034626
K	SolSen1_s25	1218070	Intergenic	-0.205462	0	nanos homolog 1-like	SolSen1A022334
M	SolSen1_s18	11572300	exon (SolSen1A023117T1, exon 1 of 37)	-0.204859	0	cadherin EGF LAG seven-pass G-type receptor 3 isoform X2	SolSen1A023117
U	SolSen1_s12	17532375	intron (SolSen1A029176T3, intron 85 of 107)	-0.203647	0	estrogen receptor 2a	SolSen1A039253
A	SolSen1_s07	8953015	intron (SolSen1A033551T3, intron 1 of 9)	-0.20355	0	E3 ubiquitin-protein ligase Midline-1 isoform X1	SolSen1A033551
L	SolSen1_s02	27760105	exon (SolSen1A038660T1, exon 6 of 15)	-0.203413	0	sodiumchloride2-likedependent and chloride-dependent GABA transporter 2-like	SolSen1A038660
H	SolSen1_s06	24501741	Intergenic	-0.20258	0	follistatin-related protein 3	SolSen1A035232
C	SolSen1_s09	1157732	exon (SolSen1A002119T1, exon 1 of 5)	-0.202479	0	domain-containing 8	SolSen1A002119
J	SolSen1_s01	18378810	promoter-TSS (SolSen1A002835T1)	-0.202153	0	tissue-type plasminogen activator isoform X2	SolSen1A002835
H	SolSen1_s06	24501799	Intergenic	-0.201614	0	follistatin-related protein 3	SolSen1A035232
J	SolSen1_s01	25502358	intron (SolSen1A022785T1, intron 1 of 2)	-0.2	0	UPF0450 C17orf58 homolog	SolSen1A022785
J	SolSen1_s01	25502431	intron (SolSen1A022785T1, intron 1 of 2)	-0.2	0	UPF0450 C17orf58 homolog	SolSen1A022785
K	SolSen1_s29	1364903	intron (SolSen1A018657T5, intron 2 of 7)	-0.199433	0	glycine receptor subunit alphaZ1 isoform X1	SolSen1A018657
P	SolSen1_s19	15333915	exon (SolSen1A006676T1, exon 2 of 10)	-0.199332	0	GDNF family receptor alpha-1b	SolSen1A006676
A	SolSen1_s07	19590601	exon (SolSen1A018987T1, exon 2 of 3)	-0.198647	0	CLOCK-interacting pacemaker	SolSen1A018987
M	SolSen1_s18	6926318	Intergenic	-0.197437	0	rhodopsin	SolSen1A026054
E	SolSen1_s24	6943518	intron (SolSen1A014724T2, intron 2 of 3)	-0.197226	0	F-box/LRR-repeat LRR-repeat 7	SolSen1A014724
K	SolSen1_s25	6379907	intron (SolSen1A008373T1, intron 6 of 6)	-0.196014	0	ETS-related transcription factor Elf-1 isoform X1	SolSen1A033503
M	SolSen1_s18	2543414	Intergenic	-0.195557	0	cyclin-dependent kinase 17-like isoform X4	SolSen1A038461
D	SolSen1_s20	15937200	TTS (SolSen1A000374T1)	-0.194485	0	transport Sec24D	SolSen1A000374
O	SolSen1_s10	254463	promoter-TSS (SolSen1A006915T1)	-0.194376	0	stress-induced-phosphoprotein 1-like	SolSen1A006915
E	SolSen1_s24	2575678	promoter-TSS (SolSen1A009923T1)	-0.193238	0	extracellular calcium-sensing receptor-like	SolSen1A009923
F	SolSen1_s04	23612310	exon (SolSen1A037340T1, exon 5 of 13)	-0.193193	0	alpha-protein kinase 3 isoform X1	SolSen1A037340
B	SolSen1_s13	23353424	promoter-TSS (SolSen1A039382T2)	-0.191489	0	E3 ubiquitin-protein ligase HECW1	SolSen1A039382
S	SolSen1_s11	15892531	exon (SolSen1A014835T1, exon 1 of 7)	-0.190423	0	protein phosphatase 1D-like isoform X2	SolSen1A014835
F	SolSen1_s04	8701097	intron (SolSen1A031016T1, intron 2 of 5)	-0.190415	0	collagen alpha-1(XVIII) chain-like isoform X5	SolSen1A027933
L	SolSen1_s02	9257882	intron (SolSen1A022936T3, intron 12 of 88)	-0.190253	0	extracellular calcium-sensing receptor-like	SolSen1A005908
K	SolSen1_s29	4235523	Intergenic	-0.190234	0	aquaporinaquaporin-1-like	SolSen1A026171
J	SolSen1_s01	18681925	promoter-TSS (SolSen1A035802T1)	-0.187969	0	disintegrin and metalloproteinase with thrombospondin motifs 12	SolSen1A035802
C	SolSen1_s27	4755849	Intergenic	-0.187754	0	NEDD8-activating enzyme E1 regulatory subunit	SolSen1A010455
C	SolSen1_s27	4755876	Intergenic	-0.187754	0	NEDD8-activating enzyme E1 regulatory subunit	SolSen1A010455
H	SolSen1_s06	24501754	Intergenic	-0.187344	0	follistatin-related protein 3	SolSen1A035232
U	SolSen1_s12	19324070	intron (SolSen1A011569T4, intron 1 of 35)	-0.186289	0	afadin isoform X7	SolSen1A011569
R	SolSen1_s16	10511391	intron (SolSen1A012312T1, intron 1 of 2)	-0.185516	0	homeobox protein Dlx6a	SolSen1A012312
R	SolSen1_s16	13647646	intron (SolSen1A006610T1, intron 5 of 7)	-0.185488	0	upper zone of growth plate and cartilage matrix associated a	SolSen1A006610
U	SolSen1_s12	19324073	intron (SolSen1A011569T4, intron 1 of 35)	-0.185002	0	afadin isoform X7	SolSen1A011569
K	SolSen1_s25	3455487	Intergenic	-0.1838	0	leucine-rich repeat and immunoglobulin-like domain-containing nogo receptor-interacting protein 2	SolSen1A005096
M	SolSen1_s18	2184731	intron (SolSen1A027123T2, intron 1 of 32)	-0.182265	0	laminin subunit beta-2 isoform X2	SolSen1A027123
M	SolSen1_s18	2184746	intron (SolSen1A027123T2, intron 1 of 32)	-0.182223	0	laminin subunit beta-2 isoform X2	SolSen1A027123
A	SolSen1_s07	19079760	Intergenic	-0.182138	0	E3 ubiquitin-protein ligase HECW2 isoform X1	SolSen1A010069
M	SolSen1_s26	2673656	Intergenic	-0.181973	0	macrophage colony-stimulating factor 1b isoform X2	SolSen1A005736
H	SolSen1_s06	19825278	exon (SolSen1A025901T1, exon 10 of 10)	-0.180236	0	glucagon-like	SolSen1A025901
I	SolSen1_s03	27008719	intron (SolSen1A021091T9, intron 2 of 17)	-0.180113	0	pleckstrin homology-like domain family B member 1 isoform X5	SolSen1A021091
C	SolSen1_s09	22588979	intron (SolSen1A012055T1, intron 5 of 7)	-0.179603	0	zinc finger protein 536	SolSen1A012055
A	SolSen1_s22	3541014	exon (SolSen1A031360T1, exon 1 of 3)	-0.177434	0	indian hedgehog B protein-like	SolSen1A031360
H	SolSen1_s06	827399	exon (SolSen1A039341T1, exon 20 of 21)	-0.176955	0	calcium-binding mitochondrial carrier SCaMCSCaMC-3-like-3-like	SolSen1A027884
U	SolSen1_s12	9211342	exon (SolSen1A001298T1, exon 21 of 22)	-0.176947	0	serine protease 23-like	SolSen1A030590
J	SolSen1_s01	5912692	intron (SolSen1A008771T1, intron 1 of 2)	-0.176625	0	bromodomain-containing protein 3-like isoform X1	SolSen1A008771
J	SolSen1_s01	5912564	intron (SolSen1A008771T1, intron 1 of 2)	-0.176625	0	bromodomain-containing protein 3-like isoform X1	SolSen1A008771
J	SolSen1_s01	5912585	intron (SolSen1A008771T1, intron 1 of 2)	-0.176625	0	bromodomain-containing protein 3-like isoform X1	SolSen1A008771
F	SolSen1_s04	7768403	intron (SolSen1A005999T1, intron 6 of 7)	-0.176229	0	L-lactate dehydrogenase A chain	SolSen1A005999
Q	SolSen1_s08	12907533	intron (SolSen1A006319T3, intron 2 of 20)	-0.175059	0	inactive tyrosine-protein kinase 7	SolSen1A006319
Q	SolSen1_s08	12907548	intron (SolSen1A006319T3, intron 2 of 20)	-0.175059	0	inactive tyrosine-protein kinase 7	SolSen1A006319
N	SolSen1_s17	1050333	promoter-TSS (SolSen1A040021T1)	-0.174964	0	Hox-B1a	SolSen1A040021
R	SolSen1_s16	534418	intron (SolSen1A028966T1, intron 20 of 47)	-0.173912	0	atrial natriuretic peptide receptor 1	SolSen1A028966
H	SolSen1_s31	71711	intron (SolSen1A015024T2, intron 1 of 13)	-0.173652	0	semaphorinsemaphorin-4E	SolSen1A015024
J	SolSen1_s01	28452419	intron (SolSen1A036865T1, intron 10 of 16)	-0.173065	0	amyloid-beta A4 precursor protein-binding family B member 2-like isoform X2	SolSen1A027992
R	SolSen1_s16	11065209	intron (SolSen1A010133T2, intron 14 of 53)	-0.172388	0	homeobox Hox-A5	SolSen1A010133
M	SolSen1_s18	17489808	intron (SolSen1A034294T1, intron 1 of 32)	-0.171361	0	putative DNA (cytosine-5)-methyltransferase 3B	SolSen1A034294
S	SolSen1_s11	7183060	Intergenic	-0.16989	0	polypeptide N-acetylgalactosaminyltransferase 10-like	SolSen1A003668
M	SolSen1_s18	17489838	intron (SolSen1A034294T1, intron 1 of 32)	-0.168521	0	putative DNA (cytosine-5)-methyltransferase 3B	SolSen1A034294
M	SolSen1_s18	17489829	intron (SolSen1A034294T1, intron 1 of 32)	-0.168163	0	putative DNA (cytosine-5)-methyltransferase 3B	SolSen1A034294
R	SolSen1_s16	14879500	intron (SolSen1A024246T2, intron 6 of 37)	-0.168048	0	plectin a isoform X2	SolSen1A024246
R	SolSen1_s16	14879540	intron (SolSen1A024246T2, intron 6 of 37)	-0.168048	0	plectin a isoform X2	SolSen1A024246
R	SolSen1_s16	14879596	intron (SolSen1A024246T2, intron 6 of 37)	-0.168048	0	plectin a isoform X2	SolSen1A024246
R	SolSen1_s16	14879712	intron (SolSen1A024246T2, intron 6 of 37)	-0.168048	0	plectin a isoform X2	SolSen1A024246
R	SolSen1_s16	14879723	intron (SolSen1A024246T2, intron 6 of 37)	-0.168048	0	plectin a isoform X2	SolSen1A024246
D	SolSen1_s20	11509033	promoter-TSS (SolSen1A017526T1)	-0.167673	0	apoptotic chromatin condensation inducer 1b	SolSen1A017526
B	SolSen1_s13	9133505	exon (SolSen1A011297T1, exon 1 of 17)	-0.16643	0	domain leucine-rich repeat-containing phosphatase 1	SolSen1A011297
E	SolSen1_s52	63768	promoter-TSS (SolSen1A004125T1)	-0.166252	0	interferon gamma receptor 1	SolSen1A004125
L	SolSen1_s02	16578216	intron (SolSen1A018950T1, intron 2 of 14)	-0.165501	0	calcium binding W	SolSen1A027768
H	SolSen1_s06	2312282	intron (SolSen1A032619T1, intron 2 of 4)	-0.16531	0	LIM domain transcription factor LMO4	SolSen1A032619
P	SolSen1_s19	7365148	promoter-TSS (SolSen1A025218T1)	-0.164915	0	hematopoietically-expressed homeobox protein HHEX	SolSen1A025218
L	SolSen1_s02	10173220	intron (SolSen1A039474T4, intron 8 of 20)	-0.164733	0	protein kinase C delta type	SolSen1A023285
R	SolSen1_s16	18967303	Intergenic	-0.164526	0	serine threonine and tyrosine kinase	SolSen1A016668
Q	SolSen1_s08	13159884	Intergenic	-0.162785	0	fibroblast growth factor receptor 2 isoform X2	SolSen1A017917
M	SolSen1_s18	2184729	intron (SolSen1A027123T2, intron 1 of 32)	-0.160941	0	laminin subunit beta-2 isoform X2	SolSen1A027123
M	SolSen1_s26	2952331	Intergenic	-0.160677	0	plexinplexin-D1	SolSen1A005453
M	SolSen1_s26	2952316	Intergenic	-0.16058	0	plexinplexin-D1	SolSen1A005453
M	SolSen1_s26	1402278	promoter-TSS (SolSen1A006679T3)	-0.160138	0	tumor necrosis factor receptor superfamily member 14-like isoform X2	SolSen1A006679
H	SolSen1_s06	21801830	exon (SolSen1A028431T1, exon 1 of 4)	-0.159603	0	ATP-sensitive inward rectifier potassium channel 12-like	SolSen1A028431
O	SolSen1_s10	7809351	promoter-TSS (SolSen1A021169T3)	-0.159542	0	serine serine/threonine-protein kinase PAK 2-like	SolSen1A021169
M	SolSen1_s26	2952341	Intergenic	-0.158368	0	plexinplexin-D1	SolSen1A005453
F	SolSen1_s04	3395842	intron (SolSen1A032263T2, intron 17 of 17)	-0.158352	0	semaphorin-3D	SolSen1A032263
H	SolSen1_s06	11750666	promoter-TSS (SolSen1A025822T1)	-0.15528	0	eukaryotic translation initiation factor 3 subunit E-B	SolSen1A025822
J	SolSen1_s01	30331169	intron (SolSen1A010337T3, intron 8 of 11)	-0.155236	0	adhesion G protein-coupled receptor A2	SolSen1A004459
D	SolSen1_s23	11263077	TTS (SolSen1A034711T1)	-0.154321	0	ribosomal S34, mitochondrial	SolSen1A002748
D	SolSen1_s20	6638310	promoter-TSS (SolSen1A011017T1)	-0.153093	0	ras-related protein Rab-12	SolSen1A011017
C	SolSen1_s09	14230403	promoter-TSS (SolSen1A033611T1)	-0.152408	0	conserved oligomeric Golgi complex subunit 8	SolSen1A006251
Q	SolSen1_s08	22904715	intron (SolSen1A018788T2, intron 1 of 16)	-0.151455	0	ras guanyl-releasing protein 3 isoform X1	SolSen1A018788
Q	SolSen1_s08	12015356	exon (SolSen1A004011T1, exon 1 of 2)	-0.150604	0	protein S100-A1-like	SolSen1A004011
N	SolSen1_s17	11736519	intron (SolSen1A020602T2, intron 5 of 8)	-0.150288	0	arf-GAP with dual PH domain-containing protein 1-like	SolSen1A019607
K	SolSen1_s29	3025029	intron (SolSen1A031829T1, intron 1 of 16)	-0.15021	0	protocadherin Fat 4	SolSen1A031829
Q	SolSen1_s08	22904640	intron (SolSen1A018788T2, intron 1 of 16)	-0.14609	0	ras guanyl-releasing protein 3 isoform X1	SolSen1A018788
M	SolSen1_s18	19333618	exon (SolSen1A010396T1, exon 3 of 4)	-0.145315	0	zinc finger protein 217	SolSen1A010396
N	SolSen1_s17	4477796	Intergenic	-0.145097	0	mobility group nucleosome-binding domain-containing 3 isoform X1	SolSen1A028760
U	SolSen1_s12	21321776	intron (SolSen1A008265T2, intron 1 of 6)	-0.144646	0	androgen-induced gene 1 protein	SolSen1A008265
Q	SolSen1_s08	4156367	Intergenic	-0.144386	0	transcription factor COE3 isoform X6	SolSen1A018011
Q	SolSen1_s08	4156370	Intergenic	-0.144386	0	transcription factor COE3 isoform X6	SolSen1A018011
Q	SolSen1_s08	4156372	Intergenic	-0.144386	0	transcription factor COE3 isoform X6	SolSen1A018011
Q	SolSen1_s08	4156495	Intergenic	-0.144386	0	transcription factor COE3 isoform X6	SolSen1A018011
Q	SolSen1_s08	4156504	Intergenic	-0.144386	0	transcription factor COE3 isoform X6	SolSen1A018011
I	SolSen1_s03	21458066	intron (SolSen1A022778T1, intron 1 of 6)	-0.144305	0	CXADR-like membrane protein	SolSen1A022778
L	SolSen1_s02	11824149	intron (SolSen1A026477T1, intron 1 of 4)	-0.14421	0	V-set and transmembrane domain-containing 2	SolSen1A026477
J	SolSen1_s01	4661908	promoter-TSS (SolSen1A012192T1)	-0.140508	0	high choriolytic enzyme 1-like	SolSen1A012192
U	SolSen1_s12	13726859	Intergenic	-0.140386	0	(1) dopamine receptor-like	SolSen1A010250
B	SolSen1_s13	9380113	intron (SolSen1A002407T1, intron 5 of 13)	-0.139991	0	desmogleindesmoglein-2-like	SolSen1A002407
O	SolSen1_s10	3834024	intron (SolSen1A020458T5, intron 1 of 21)	-0.139069	0	AT-rich interactive domain-containing protein 1B-like isoform X1	SolSen1A020458
P	SolSen1_s19	11055374	promoter-TSS (SolSen1A009106T1)	-0.138733	0	serine and arginine rich splicing factor 2a	SolSen1A020666
P	SolSen1_s19	2392327	intron (SolSen1A014846T1, intron 9 of 20)	-0.138217	0	finger 708-like	SolSen1A014846
L	SolSen1_s02	28079535	intron (SolSen1A027299T3, intron 1 of 17)	-0.137335	0	2 isoform X4	SolSen1A027299
G	SolSen1_s05	6061472	intron (SolSen1A016819T1, intron 8 of 11)	-0.135495	0	ear-binding coat-associated 1-like	SolSen1A031762
Q	SolSen1_s08	3149469	intron (SolSen1A037290T6, intron 26 of 36)	-0.135077	0	chemokine (C-C motif) ligand 34b, duplicate 4	SolSen1A013818
M	SolSen1_s26	2952364	Intergenic	-0.134722	0	plexinplexin-D1	SolSen1A005453
I	SolSen1_s03	27677186	Intergenic	-0.133443	0	unconventional myosin-Ic isoform X1	SolSen1A014414
I	SolSen1_s03	27677245	Intergenic	-0.133443	0	unconventional myosin-Ic isoform X1	SolSen1A014414
S	SolSen1_s11	2970546	Intergenic	-0.132068	0	FRAS1-related extracellular matrix protein 2	SolSen1A030234
D	SolSen1_s20	3219375	exon (SolSen1A029506T1, exon 5 of 5)	-0.131403	0	pro-MCH 2-like	SolSen1A016389
I	SolSen1_s03	5948012	intron (SolSen1A025768T4, intron 2 of 28)	-0.131321	0	roundabout homolog 1 isoform X6	SolSen1A025768
I	SolSen1_s03	16677889	Intergenic	-0.131184	0	vitronectin-like	SolSen1A019077
I	SolSen1_s03	9322698	intron (SolSen1A016351T5, intron 15 of 28)	-0.130769	0	teneurin-4 isoform X2	SolSen1A016351
R	SolSen1_s16	6254308	intron (SolSen1A017427T1, intron 1 of 4)	-0.130425	0	protocadherin-17 isoform X1	SolSen1A030533
D	SolSen1_s23	10837904	intron (SolSen1A018457T2, intron 8 of 12)	-0.12976	0	mitotic-specific cyclin-B3 isoform X1	SolSen1A018457
F	SolSen1_s04	26121240	Intergenic	-0.129662	0	finger 423 isoform X2	SolSen1A003487
E	SolSen1_s21	1354649	exon (SolSen1A020310T1, exon 1 of 20)	-0.128931	0	calpain-2 catalytic subunit-like	SolSen1A020310
Q	SolSen1_s08	9268167	intron (SolSen1A033397T1, intron 45 of 48)	-0.128615	0	finger 3	SolSen1A001832
J	SolSen1_s01	25072037	Intergenic	-0.128341	0	sodiumchloride-dependent and chloride-dependent GABA transporter ine isoform X1	SolSen1A019535
M	SolSen1_s18	15701554	intron (SolSen1A031618T2, intron 1 of 37)	-0.12811	0	disco-interacting protein 2 homolog B-A isoform X2	SolSen1A031618
A	SolSen1_s07	1229627	intron (SolSen1A017130T1, intron 2 of 2)	-0.128054	0	protein-L-isoaspartateD-aspartate O-methyltransferase isoform X2	SolSen1A017130
L	SolSen1_s02	7532243	Intergenic	-0.12559	0	proteasome subunit alpha type-5	SolSen1A010037
T	SolSen1_s14	13775299	exon (SolSen1A012463T1, exon 5 of 7)	-0.125482	0	chondroitin sulfate N-acetylgalactosaminyltransferase 1	SolSen1A012463
T	SolSen1_s14	14577755	intron (SolSen1A001722T1, intron 7 of 59)	-0.124489	0	collagen alpha-1(XXVII) chain A	SolSen1A001722
T	SolSen1_s14	14577731	intron (SolSen1A001722T1, intron 7 of 59)	-0.12371	0	collagen alpha-1(XXVII) chain A	SolSen1A001722
T	SolSen1_s14	14577750	intron (SolSen1A001722T1, intron 7 of 59)	-0.12371	0	collagen alpha-1(XXVII) chain A	SolSen1A001722
A	SolSen1_s07	21958766	intron (SolSen1A022383T1, intron 3 of 7)	-0.123589	0	exportinexportin-4	SolSen1A025394
J	SolSen1_s01	28224886	intron (SolSen1A004794T1, intron 8 of 10)	-0.123218	0	extracellular calcium-sensing receptor-like	SolSen1A004794
A	SolSen1_s07	14437184	Intergenic	-0.122705	0	myosin light chain 1, cardiac muscle-like	SolSen1A030469
I	SolSen1_s03	7143981	intron (SolSen1A039051T1, intron 8 of 16)	-0.12249	0	4-alpha-glucan-branching enzyme	SolSen1A039051
P	SolSen1_s19	11411923	intron (SolSen1A007526T1, intron 1 of 20)	-0.122488	0	inactive ubiquitin carboxyl-terminal hydrolase 54 isoform X1	SolSen1A007526
F	SolSen1_s04	13851976	exon (SolSen1A013353T1, exon 4 of 6)	-0.121586	0	gene enhancer ISL-2	SolSen1A013353
E	SolSen1_s21	3513719	exon (SolSen1A014034T1, exon 46 of 57)	-0.121563	0	serine/threonine-protein kinase DCLK2 isoform X2	SolSen1A022799
J	SolSen1_s01	30330833	intron (SolSen1A010337T3, intron 8 of 11)	-0.121556	0	adhesion G protein-coupled receptor A2	SolSen1A004459
G	SolSen1_s05	16334413	intron (SolSen1A014066T1, intron 9 of 9)	-0.121211	0	riboflavin transporter 2-like	SolSen1A025880
G	SolSen1_s05	6061459	intron (SolSen1A016819T1, intron 8 of 11)	-0.120651	0	ear-binding coat-associated 1-like	SolSen1A031762
I	SolSen1_s03	21443849	intron (SolSen1A022778T1, intron 1 of 6)	-0.11984	0	dopamine receptor D1b	SolSen1A000314
F	SolSen1_s04	27362880	intron (SolSen1A028516T1, intron 4 of 8)	-0.119764	0	calmodulin-regulated spectrin-associated protein 3 isoform X1	SolSen1A028516
Q	SolSen1_s08	19378126	intron (SolSen1A019832T9, intron 13 of 19)	-0.119335	0	calmodulin-dependent kinase type II subunit gamma isoform X15	SolSen1A019832
G	SolSen1_s05	2108179	Intergenic	-0.1177	0	adenosine receptor A1-like	SolSen1A004242
O	SolSen1_s10	22640361	intron (SolSen1A012698T2, intron 2 of 24)	-0.116057	0	protein jagged-2-like isoform X2	SolSen1A012698
O	SolSen1_s10	22640394	intron (SolSen1A012698T2, intron 2 of 24)	-0.116054	0	protein jagged-2-like isoform X2	SolSen1A012698
O	SolSen1_s10	22640375	intron (SolSen1A012698T2, intron 2 of 24)	-0.11605	0	protein jagged-2-like isoform X2	SolSen1A012698
I	SolSen1_s03	12040660	exon (SolSen1A037702T1, exon 2 of 4)	-0.115964	0	goosecoid-like	SolSen1A037702
A	SolSen1_s07	14437181	Intergenic	-0.115723	0	myosin light chain 1, cardiac muscle-like	SolSen1A030469
A	SolSen1_s07	14437280	Intergenic	-0.115723	0	myosin light chain 1, cardiac muscle-like	SolSen1A030469
A	SolSen1_s07	14437286	Intergenic	-0.115723	0	myosin light chain 1, cardiac muscle-like	SolSen1A030469
R	SolSen1_s16	13944829	intron (SolSen1A039566T1, intron 1 of 1)	-0.115165	0	box O6b	SolSen1A039566
S	SolSen1_s11	3142303	intron (SolSen1A024632T2, intron 2 of 6)	-0.114938	0	dynamin-like 120 kDa protein, mitochondrial isoform X3	SolSen1A024632
O	SolSen1_s10	7263112	exon (SolSen1A009952T1, exon 1 of 13)	-0.114713	0	glutamate receptor ionotropic, NMDA 3B-like	SolSen1A009952
L	SolSen1_s02	26820027	Intergenic	-0.114708	0	kinase-like vesicle-associated	SolSen1A016695
L	SolSen1_s02	26820039	Intergenic	-0.114708	0	kinase-like vesicle-associated	SolSen1A016695
L	SolSen1_s02	26820042	Intergenic	-0.114708	0	kinase-like vesicle-associated	SolSen1A016695
L	SolSen1_s02	26820053	Intergenic	-0.114708	0	kinase-like vesicle-associated	SolSen1A016695
L	SolSen1_s02	26820056	Intergenic	-0.114708	0	kinase-like vesicle-associated	SolSen1A016695
L	SolSen1_s02	26820086	Intergenic	-0.114708	0	kinase-like vesicle-associated	SolSen1A016695
L	SolSen1_s02	26820125	Intergenic	-0.114708	0	kinase-like vesicle-associated	SolSen1A016695
L	SolSen1_s02	26820128	Intergenic	-0.114708	0	kinase-like vesicle-associated	SolSen1A016695
L	SolSen1_s02	26820217	Intergenic	-0.114708	0	kinase-like vesicle-associated	SolSen1A016695
L	SolSen1_s02	26820224	Intergenic	-0.114708	0	kinase-like vesicle-associated	SolSen1A016695
L	SolSen1_s02	26820247	Intergenic	-0.114708	0	kinase-like vesicle-associated	SolSen1A016695
L	SolSen1_s02	26820256	Intergenic	-0.114708	0	kinase-like vesicle-associated	SolSen1A016695
L	SolSen1_s02	26820265	Intergenic	-0.114708	0	kinase-like vesicle-associated	SolSen1A016695
R	SolSen1_s16	13944818	intron (SolSen1A039566T1, intron 1 of 1)	-0.114647	0	box O6b	SolSen1A039566
U	SolSen1_s12	16033846	exon (SolSen1A017363T2, exon 1 of 12)	-0.114013	0	large-associated 2-like isoform X3	SolSen1A017363
M	SolSen1_s18	17047855	promoter-TSS (SolSen1A025727T1)	-0.113992	0	homeobox protein Hox-C8a	SolSen1A025727
Q	SolSen1_s08	22904702	intron (SolSen1A018788T2, intron 1 of 16)	-0.112351	0	ras guanyl-releasing protein 3 isoform X1	SolSen1A018788
F	SolSen1_s04	21647018	Intergenic	-0.11212	0	caveolincaveolin-2	SolSen1A012498
S	SolSen1_s11	21841063	intron (SolSen1A005040T1, intron 2 of 10)	-0.111961	0	N-acetylneuraminate lyase isoform X1	SolSen1A000692
E	SolSen1_s21	3730376	Intergenic	-0.108914	0	Spermine oxidase	SolSen1A034876
E	SolSen1_s21	3730424	Intergenic	-0.108914	0	Spermine oxidase	SolSen1A034876
E	SolSen1_s21	3730276	Intergenic	-0.108914	0	Spermine oxidase	SolSen1A034876
D	SolSen1_s20	1483949	exon (SolSen1A032669T1, exon 4 of 18)	-0.107788	0	repeat-containing 55	SolSen1A032669
C	SolSen1_s09	20133057	Intergenic	-0.107467	0	carbonic anhydrase 7	SolSen1A008841
O	SolSen1_s10	4224875	intron (SolSen1A003027T1, intron 1 of 13)	-0.105245	0	ribosomal L10	SolSen1A003027
F	SolSen1_s04	25074273	exon (SolSen1A031849T1, exon 26 of 79)	-0.104935	0	N-terminal EF-hand calcium-binding protein 2	SolSen1A017122
T	SolSen1_s14	5924321	intron (SolSen1A018681T1, intron 1 of 8)	-0.104932	0	ciliary neurotrophic factor receptor subunit alpha isoform X2	SolSen1A018681
A	SolSen1_s07	11520086	intron (SolSen1A004853T4, intron 1 of 12)	-0.103197	0	cordon-bleu protein-like 1b isoform X4	SolSen1A004853
P	SolSen1_s19	17785954	intron (SolSen1A009145T1, intron 2 of 5)	-0.103036	0	netrin 2	SolSen1A009145
F	SolSen1_s04	7350047	intron (SolSen1A023939T1, intron 1 of 13)	-0.102999	0	inactive serine protease PAMR1 isoform X1	SolSen1A023939
D	SolSen1_s20	936745	Intergenic	-0.102062	0	gamma-glutamyl hydrolase	SolSen1A005893
D	SolSen1_s20	936747	Intergenic	-0.102062	0	gamma-glutamyl hydrolase	SolSen1A005893
D	SolSen1_s20	936763	Intergenic	-0.102062	0	gamma-glutamyl hydrolase	SolSen1A005893
D	SolSen1_s20	936805	Intergenic	-0.102062	0	gamma-glutamyl hydrolase	SolSen1A005893
D	SolSen1_s20	936813	Intergenic	-0.102062	0	gamma-glutamyl hydrolase	SolSen1A005893
B	SolSen1_s13	8921338	Intergenic	-0.0995821	0	light chain kinase 2, skeletal cardiac muscle isoform X1	SolSen1A011714
G	SolSen1_s05	16296447	intron (SolSen1A014066T2, intron 1 of 8)	-0.0993244	0	nuclear factor of activated T-cells, cytoplasmic 1-like	SolSen1A014066
H	SolSen1_s06	15141626	intron (SolSen1A016476T5, intron 1 of 32)	-0.0980665	0	receptor-type tyrosine-protein phosphatase S isoform X16	SolSen1A016476
S	SolSen1_s11	21968790	Intergenic	-0.0977707	0	pituitary homeobox 1 isoform X1	SolSen1A003403
R	SolSen1_s16	7800398	intron (SolSen1A020898T1, intron 2 of 4)	-0.0962342	0	breakpoint cluster region-related isoform X1	SolSen1A020898
A	SolSen1_s07	21958747	intron (SolSen1A022383T1, intron 3 of 7)	-0.0962242	0	exportinexportin-4	SolSen1A025394
A	SolSen1_s07	21958775	intron (SolSen1A022383T1, intron 3 of 7)	-0.0962242	0	exportinexportin-4	SolSen1A025394
R	SolSen1_s16	13940443	intron (SolSen1A039566T1, intron 1 of 1)	-0.0957826	0	box O6b	SolSen1A039566
C	SolSen1_s09	7788375	exon (SolSen1A027990T1, exon 1 of 8)	-0.0951917	0	neuroplastin b isoform X2	SolSen1A027990
R	SolSen1_s16	10542558	Intergenic	-0.0950811	0	protein argonaute-2 isoform X2	SolSen1A034673
Q	SolSen1_s08	4192671	intron (SolSen1A018011T4, intron 6 of 15)	-0.0935156	0	transcription factor COE3 isoform X6	SolSen1A018011
Q	SolSen1_s08	4192552	intron (SolSen1A018011T4, intron 6 of 15)	-0.0935156	0	transcription factor COE3 isoform X6	SolSen1A018011
Q	SolSen1_s08	4192557	intron (SolSen1A018011T4, intron 6 of 15)	-0.0935156	0	transcription factor COE3 isoform X6	SolSen1A018011
Q	SolSen1_s08	4192617	intron (SolSen1A018011T4, intron 6 of 15)	-0.0935156	0	transcription factor COE3 isoform X6	SolSen1A018011
D	SolSen1_s23	11263010	TTS (SolSen1A034711T1)	-0.093098	0	ribosomal S34, mitochondrial	SolSen1A002748
L	SolSen1_s02	26803263	intron (SolSen1A016695T2, intron 3 of 12)	-0.093067	0	kinase-like vesicle-associated	SolSen1A016695
L	SolSen1_s02	11260758	Intergenic	-0.0930151	0	calmodulin-dependent kinase II inhibitor 2-like	SolSen1A009373
L	SolSen1_s02	19360042	exon (SolSen1A007043T1, exon 10 of 31)	-0.0929616	0	membrane-associated isoform X2	SolSen1A007043
L	SolSen1_s02	19360159	exon (SolSen1A007043T1, exon 11 of 31)	-0.0929616	0	membrane-associated isoform X2	SolSen1A007043
F	SolSen1_s04	27461231	promoter-TSS (SolSen1A000926T1)	-0.0922384	0	cell death 2-like	SolSen1A000926
C	SolSen1_s09	19446868	promoter-TSS (SolSen1A029542T1)	-0.0920314	0	DNA (cytosine-5-)-methyltransferase 3 beta, duplicate a	SolSen1A036138
B	SolSen1_s15	10456490	intron (SolSen1A037580T1, intron 10 of 40)	-0.0914515	0	3,4,5-trisphosphate-dependent Rac exchanger 2	SolSen1A037580
U	SolSen1_s12	5669692	intron (SolSen1A030111T6, intron 15 of 20)	-0.0912774	0	neurexin-3b isoform X1	SolSen1A030111
J	SolSen1_s01	1008482	exon (SolSen1A031307T1, exon 9 of 14)	-0.0901466	0	putative methyltransferase NSUN7	SolSen1A031307
Q	SolSen1_s08	22904650	intron (SolSen1A018788T2, intron 1 of 16)	-0.089914	0	ras guanyl-releasing protein 3 isoform X1	SolSen1A018788
I	SolSen1_s03	5897921	intron (SolSen1A025768T4, intron 2 of 28)	-0.0895195	0	roundabout homolog 1 isoform X6	SolSen1A025768
C	SolSen1_s09	1964032	intron (SolSen1A030262T2, intron 12 of 19)	-0.0885583	0	kinase C-binding NELL1	SolSen1A030262
E	SolSen1_s24	6672919	promoter-TSS (SolSen1A025955T1)	-0.0869237	0	Kazal, immunoglobulin, Kunitz and NTR domain-containing	SolSen1A025955
O	SolSen1_s10	5095815	intron (SolSen1A015959T1, intron 2 of 2)	-0.0864921	0	signal-induced proliferation-associated 1 1	SolSen1A024278
O	SolSen1_s10	5095839	intron (SolSen1A015959T1, intron 2 of 2)	-0.0864921	0	signal-induced proliferation-associated 1 1	SolSen1A024278
C	SolSen1_s09	24152269	promoter-TSS (SolSen1A003187T1)	-0.0864048	0	enhancer-binding alpha	SolSen1A016701
G	SolSen1_s05	25365223	promoter-TSS (SolSen1A005128T1)	-0.086279	0	specificity kinase splA isoform X1	SolSen1A005128
A	SolSen1_s07	22163427	intron (SolSen1A005155T6, intron 1 of 25)	-0.0855096	0	finger MYM-type 2	SolSen1A005155
L	SolSen1_s02	22914190	Intergenic	-0.0851394	0	cadherincadherin-22	SolSen1A024692
L	SolSen1_s02	23810070	intron (SolSen1A009372T1, intron 5 of 11)	-0.0849839	0	nucleotide-binding G(s) subunit alpha-like	SolSen1A009372
L	SolSen1_s02	23810109	intron (SolSen1A009372T1, intron 5 of 11)	-0.0849839	0	nucleotide-binding G(s) subunit alpha-like	SolSen1A009372
J	SolSen1_s28	1544500	intron (SolSen1A029580T1, intron 2 of 8)	-0.0842262	0	proliferation differentiation and control 1	SolSen1A029580
J	SolSen1_s28	1544530	intron (SolSen1A029580T1, intron 2 of 8)	-0.0842262	0	proliferation differentiation and control 1	SolSen1A029580
I	SolSen1_s03	5056493	intron (SolSen1A013390T5, intron 5 of 17)	-0.0839614	0	stAR-related lipid transfer protein 13-like isoform X4	SolSen1A013390
E	SolSen1_s24	6521876	exon (SolSen1A024844T1, exon 1 of 8)	-0.0839593	0	tumor susceptibility 101a	SolSen1A024844
G	SolSen1_s05	186737	promoter-TSS (SolSen1A008722T1)	-0.0838094	0	potassium voltage-gated channel subfamily KQT member 4 isoform X1	SolSen1A008722
E	SolSen1_s21	12949793	Intergenic	-0.0836129	0	neurotrypsin	SolSen1A029683
Q	SolSen1_s08	23811545	Intergenic	-0.0805047	0	ubiquitin-40S ribosomal protein S27a	SolSen1A003258
U	SolSen1_s12	16735328	intron (SolSen1A028930T3, intron 4 of 7)	-0.0803978	0	bile acid cotransporter	SolSen1A028930
O	SolSen1_s10	23994620	promoter-TSS (SolSen1A031391T1)	-0.0790538	0	dimerization MGA a isoform X2	SolSen1A031391
E	SolSen1_s21	8922062	intron (SolSen1A031827T2, intron 3 of 4)	-0.0786472	0	protocadherin-10-like isoform X3	SolSen1A031827
R	SolSen1_s16	17512775	intron (SolSen1A021543T2, intron 2 of 2)	-0.0772344	0	protein S100-A1-like isoform X2	SolSen1A021543
C	SolSen1_s09	11924701	intron (SolSen1A005819T1, intron 2 of 10)	-0.0760195	0	and calcium-binding EGF domain-containing 1-like	SolSen1A005819
L	SolSen1_s02	29819057	intron (SolSen1A037517T3, intron 7 of 7)	-0.0759784	0	G-protein coupled receptor 22-like	SolSen1A037517
Q	SolSen1_s08	6016323	intron (SolSen1A013050T1, intron 3 of 25)	-0.075679	0	finger MIZ domain-containing 1a isoform X2	SolSen1A013050
O	SolSen1_s10	7293674	Intergenic	-0.0743808	0	claudinclaudin-11a	SolSen1A001733
O	SolSen1_s10	3283131	intron (SolSen1A010463T1, intron 30 of 48)	-0.0737759	0	T-lymphoma invasion and metastasis-inducing protein 2 isoform X1	SolSen1A010463
O	SolSen1_s10	3283161	intron (SolSen1A010463T1, intron 30 of 48)	-0.0737759	0	T-lymphoma invasion and metastasis-inducing protein 2 isoform X1	SolSen1A010463
R	SolSen1_s16	3354869	Intergenic	-0.0735561	0	deacetylase associated SANT domain a	SolSen1A008278
J	SolSen1_s01	18233119	Intergenic	-0.0670677	0	claudin-5	SolSen1A014811
J	SolSen1_s01	15054793	promoter-TSS (SolSen1A017467T1)	-0.0670531	0	calmodulin-regulated spectrin-associated protein 1-B isoform X1	SolSen1A017467
P	SolSen1_s19	5426793	exon (SolSen1A002737T3, exon 1 of 18)	-0.0662704	0	interleukin-1 family member A	SolSen1A002737
N	SolSen1_s17	4836724	Intergenic	-0.0656967	0	heparan sulfate glucosamine 3-O-sulfotransferase 4	SolSen1A017263
K	SolSen1_s29	1678503	intron (SolSen1A030399T1, intron 16 of 22)	-0.0654578	0	rho guanine nucleotide exchange factor 37	SolSen1A018379
H	SolSen1_s06	16771921	promoter-TSS (SolSen1A006970T1)	-0.063076	0	26S proteasome non-ATPase regulatory subunit 1	SolSen1A006970
C	SolSen1_s09	19549826	exon (SolSen1A003609T1, exon 1 of 2)	-0.0620432	0	and EVI1 complex locus EVI1 isoform X2	SolSen1A003609
R	SolSen1_s16	20736027	Intergenic	-0.0619064	0	ras-related and estrogen-regulated growth inhibitor	SolSen1A024906
R	SolSen1_s16	14270953	promoter-TSS (SolSen1A030176T2)	-0.0601745	0	serine/threonine-protein kinase Sgk1-like isoform X2	SolSen1A030176
K	SolSen1_s25	3019733	intron (SolSen1A025840T2, intron 23 of 24)	-0.0600757	0	Alcohol dehydrogenase class-3	SolSen1A020174
L	SolSen1_s02	11260746	Intergenic	-0.0597614	0	calmodulin-dependent kinase II inhibitor 2-like	SolSen1A009373
P	SolSen1_s19	13529875	intron (SolSen1A028097T1, intron 8 of 28)	-0.0560763	0	prepronociceptin isoform X4	SolSen1A019308
Q	SolSen1_s08	6411953	Intergenic	-0.055877	0	carbohydrate sulfotransferase 3a	SolSen1A029413
Q	SolSen1_s08	23811503	Intergenic	-0.0544961	0	ubiquitin-40S ribosomal protein S27a	SolSen1A003258
K	SolSen1_s25	6760576	intron (SolSen1A027397T1, intron 3 of 3)	-0.0544833	0	potassium voltage-gated channel subfamily A member 1-like	SolSen1A027397
R	SolSen1_s16	18318497	intron (SolSen1A027575T1, intron 4 of 15)	-0.0544066	0	factor receptor-bound 10-like isoform X1	SolSen1A027575
A	SolSen1_s22	8219663	intron (SolSen1A004780T3, intron 2 of 4)	-0.0540047	0	domain-containing RING finger 4-like isoform X2	SolSen1A004780
U	SolSen1_s12	13798202	exon (SolSen1A008646T1, exon 2 of 3)	-0.0535889	0	N-myc proto-oncogene protein-like	SolSen1A008646
Q	SolSen1_s08	19378167	intron (SolSen1A019832T9, intron 13 of 19)	-0.0509757	0	calmodulin-dependent kinase type II subunit gamma isoform X15	SolSen1A019832
Q	SolSen1_s08	19378170	intron (SolSen1A019832T9, intron 13 of 19)	-0.0509757	0	calmodulin-dependent kinase type II subunit gamma isoform X15	SolSen1A019832
C	SolSen1_s09	15919263	promoter-TSS (SolSen1A029157T1)	-0.0509133	0	solute carrier family 13 member 1	SolSen1A010309
D	SolSen1_s20	1177412	exon (SolSen1A020875T1, exon 1 of 6)	-0.0503184	0	motif-containing 35-like	SolSen1A020875
L	SolSen1_s02	29190811	intron (SolSen1A022487T2, intron 4 of 21)	-0.0499159	0	E3 ubiquitin-protein ligase RAD18 isoform X2	SolSen1A032933
U	SolSen1_s12	8054659	Intergenic	-0.048283	0	40S ribosomal protein S29	SolSen1A016599
U	SolSen1_s12	8054675	Intergenic	-0.048283	0	40S ribosomal protein S29	SolSen1A016599
U	SolSen1_s12	8054678	Intergenic	-0.048283	0	40S ribosomal protein S29	SolSen1A016599
L	SolSen1_s02	8959107	intron (SolSen1A017735T1, intron 19 of 19)	-0.0481865	0	phosphatidylinositol 5-phosphate 4-kinase type-2 gamma-like	SolSen1A001402
L	SolSen1_s02	28006267	TTS (SolSen1A035755T1)	-0.0479156	0	protein bassoon isoform X2	SolSen1A025816
C	SolSen1_s09	19549746	exon (SolSen1A003609T1, exon 1 of 2)	-0.0474212	0	and EVI1 complex locus EVI1 isoform X2	SolSen1A003609
A	SolSen1_s07	3735655	Intergenic	-0.0467862	0	olfactory receptor 146-like	SolSen1A026060
A	SolSen1_s07	3735660	Intergenic	-0.0467862	0	olfactory receptor 146-like	SolSen1A026060
L	SolSen1_s02	8959097	intron (SolSen1A017735T1, intron 19 of 19)	-0.0460721	0	phosphatidylinositol 5-phosphate 4-kinase type-2 gamma-like	SolSen1A001402
S	SolSen1_s11	17281830	Intergenic	-0.0443678	0	reticulon-2-like	SolSen1A000376
P	SolSen1_s19	17785842	intron (SolSen1A009145T1, intron 2 of 5)	-0.0418314	0	netrin 2	SolSen1A009145
O	SolSen1_s10	1917951	exon (SolSen1A036796T1, exon 15 of 23)	-0.0407637	0	taste receptor type 1 member 1-like	SolSen1A007945
J	SolSen1_s01	5169976	intron (SolSen1A027763T1, intron 1 of 5)	-0.0402452	0	E3 ubiquitin-protein ligase NEURL1B	SolSen1A027763
O	SolSen1_s10	1917902	exon (SolSen1A036796T1, exon 15 of 23)	-0.0398864	0	taste receptor type 1 member 1-like	SolSen1A007945
J	SolSen1_s01	21837535	promoter-TSS (SolSen1A011683T3)	-0.0388298	0	cAMP-specific 3 3&apos;,5&apos;3&apos;,5&apos cyclic phosphodiesterase 4D	SolSen1A011683
H	SolSen1_s06	14536747	intron (SolSen1A033371T1, intron 1 of 1)	-0.0387976	0	N-acetyllactosaminide beta-1,3-N-acetylglucosaminyltransferase 3-like	SolSen1A033371
H	SolSen1_s06	14536856	intron (SolSen1A033371T1, intron 1 of 1)	-0.0387976	0	N-acetyllactosaminide beta-1,3-N-acetylglucosaminyltransferase 3-like	SolSen1A033371
H	SolSen1_s06	14536923	intron (SolSen1A033371T1, intron 1 of 1)	-0.0387976	0	N-acetyllactosaminide beta-1,3-N-acetylglucosaminyltransferase 3-like	SolSen1A033371
O	SolSen1_s10	7960626	exon (SolSen1A003306T1, exon 4 of 17)	-0.038715	0	adhesion G protein-coupled receptor F5-like	SolSen1A003306
K	SolSen1_s25	2744609	exon (SolSen1A002821T1, exon 14 of 27)	-0.0374701	0	tryptophan 2,3-dioxygenase A	SolSen1A031722
H	SolSen1_s06	18233327	intron (SolSen1A009282T2, intron 1 of 13)	-0.0369425	0	PEX5-related protein isoform X1	SolSen1A009282
P	SolSen1_s19	17785896	intron (SolSen1A009145T1, intron 2 of 5)	-0.0362626	0	netrin 2	SolSen1A009145
C	SolSen1_s09	19549700	exon (SolSen1A003609T1, exon 1 of 2)	-0.0323049	7.73077e-250	and EVI1 complex locus EVI1 isoform X2	SolSen1A003609
O	SolSen1_s10	1917932	exon (SolSen1A036796T1, exon 15 of 23)	-0.0315615	6.44294e-239	taste receptor type 1 member 1-like	SolSen1A007945
L	SolSen1_s02	20283691	Intergenic	-0.0301015	4.03255e-218	plexinplexin-A2-like	SolSen1A028909
P	SolSen1_s19	17785849	intron (SolSen1A009145T1, intron 2 of 5)	-0.0297071	1.18843e-212	netrin 2	SolSen1A009145
O	SolSen1_s10	3283175	intron (SolSen1A010463T1, intron 30 of 48)	-0.0292807	8.21477e-207	T-lymphoma invasion and metastasis-inducing protein 2 isoform X1	SolSen1A010463
P	SolSen1_s19	13069587	intron (SolSen1A036372T1, intron 1 of 9)	-0.0274212	3.13668e-182	testican-2 isoform X1	SolSen1A036372
U	SolSen1_s12	17383590	exon (SolSen1A000097T1, exon 2 of 25)	-0.0261339	4.56956e-166	protein jagged-2b isoform X2	SolSen1A000097
C	SolSen1_s27	2282057	Intergenic	-0.0246755	1.29667e-148	rhombotin-1	SolSen1A000665
K	SolSen1_s25	6384751	exon (SolSen1A008373T1, exon 7 of 7)	-0.0226397	8.47098e-126	ETS-related transcription factor Elf-1 isoform X1	SolSen1A033503
G	SolSen1_s05	5616814	promoter-TSS (SolSen1A017024T1)	-0.0225204	1.61546e-124	protein capicua homolog isoform X1	SolSen1A017024
N	SolSen1_s17	18141412	Intergenic	-0.0222404	1.54275e-121	ATP-sensitive inward rectifier potassium channel 12-like	SolSen1A028430
N	SolSen1_s17	4301167	intron (SolSen1A030335T1, intron 2 of 3)	-0.0218406	2.42273e-117	sarcosine dehydrogenase, mitochondrial	SolSen1A030335
J	SolSen1_s01	25132149	Intergenic	-0.0214628	1.91541e-113	chemokine-like receptor 1	SolSen1A012352
H	SolSen1_s06	24042699	exon (SolSen1A007851T1, exon 1 of 12)	-0.0213207	5.4049e-112	CUGBP Elav-like family member 5 isoform X4	SolSen1A007851
L	SolSen1_s02	3500626	promoter-TSS (SolSen1A013562T1)	-0.0212859	1.22012e-111	dynein light chain roadblock-type 1	SolSen1A013562
O	SolSen1_s10	23683211	exon (SolSen1A035932T1, exon 2 of 2)	-0.021141	3.57358e-110	box G1	SolSen1A035932
M	SolSen1_s26	7456761	intron (SolSen1A023427T1, intron 1 of 20)	-0.0210353	4.13852e-109	4A	SolSen1A023427
I	SolSen1_s03	16677861	promoter-TSS (SolSen1A019077T1)	-0.020363	1.85462e-102	vitronectin-like	SolSen1A019077
L	SolSen1_s02	28782998	exon (SolSen1A016667T1, exon 1 of 14)	-0.0202812	1.15633e-101	serine threonine and tyrosine kinase	SolSen1A016667
A	SolSen1_s22	4119150	intron (SolSen1A032531T2, intron 1 of 16)	-0.0202333	3.36853e-101	neural cell adhesion molecule 2 isoform X2	SolSen1A032531
L	SolSen1_s02	7297064	intron (SolSen1A029839T2, intron 5 of 17)	-0.019759	1.17434e-96	transcription initiation factor TFIID subunit 4	SolSen1A018057
C	SolSen1_s09	13397286	intron (SolSen1A032887T1, intron 5 of 28)	-0.0196598	1.01469e-95	usherin	SolSen1A032887
J	SolSen1_s01	24843335	intron (SolSen1A000723T1, intron 2 of 4)	-0.019649	1.28208e-95	-1 complex subunit beta-1 isoform X3	SolSen1A035136
M	SolSen1_s18	2355440	intron (SolSen1A021345T1, intron 1 of 3)	-0.0177995	5.59727e-79	activity-dependent neuroprotector homeobox protein	SolSen1A021345
F	SolSen1_s04	5981841	promoter-TSS (SolSen1A040253T1)	-0.0170714	7.39665e-73	GTPase KRas isoform X1	SolSen1A040253
A	SolSen1_s07	10104937	intron (SolSen1A022512T5, intron 3 of 13)	-0.016166	1.37744e-65	transient receptor potential cation channel subfamily M member 2	SolSen1A022512
J	SolSen1_s01	5239176	intron (SolSen1A016662T1, intron 22 of 29)	-0.0158813	2.21788e-63	unconventional myosin-Ib isoform X4	SolSen1A005392
H	SolSen1_s06	17617934	intron (SolSen1A032430T1, intron 1 of 20)	-0.0143296	5.16479e-52	adhesion G protein-coupled receptor L2 isoform X1	SolSen1A032430
A	SolSen1_s22	10265204	intron (SolSen1A006208T3, intron 1 of 12)	-0.0142217	2.89713e-51	morphogenetic receptor type-2	SolSen1A006208
P	SolSen1_s19	19137577	exon (SolSen1A004870T1, exon 2 of 2)	-0.0138383	1.19437e-48	galanin receptor type 2	SolSen1A004870
A	SolSen1_s07	10104915	intron (SolSen1A022512T5, intron 3 of 13)	-0.0124924	5.14723e-40	transient receptor potential cation channel subfamily M member 2	SolSen1A022512
G	SolSen1_s05	6014481	Intergenic	-0.0103254	6.48726e-28	thrombopoietin receptor isoform X2	SolSen1A023616
J	SolSen1_s01	18757832	exon (SolSen1A000968T1, exon 3 of 5)	-0.008927	2.71704e-21	follistatin-A isoform X2	SolSen1A000968
B	SolSen1_s15	13304121	intron (SolSen1A004105T1, intron 4 of 10)	-0.00876271	1.4152e-20	cadherin-6-like	SolSen1A004105
J	SolSen1_s01	26748365	Intergenic	-0.00816176	4.59973e-18	stanniocalcin-1 isoform X1	SolSen1A038908
J	SolSen1_s01	26748374	Intergenic	-0.00816176	4.59973e-18	stanniocalcin-1 isoform X1	SolSen1A038908
J	SolSen1_s01	26748377	Intergenic	-0.00816176	4.59973e-18	stanniocalcin-1 isoform X1	SolSen1A038908
J	SolSen1_s01	26748387	Intergenic	-0.00816176	4.59973e-18	stanniocalcin-1 isoform X1	SolSen1A038908
J	SolSen1_s01	26748392	Intergenic	-0.00816176	4.59973e-18	stanniocalcin-1 isoform X1	SolSen1A038908
Q	SolSen1_s08	14173265	Intergenic	-0.00695987	1.47502e-13	DNA-binding protein Ikaros isoform X6	SolSen1A035047
P	SolSen1_s19	17742735	exon (SolSen1A039876T1, exon 1 of 1)	-0.00581942	6.40885e-10	nogginnoggin-2-like-like	SolSen1A039876
F	SolSen1_s04	14171846	Intergenic	-0.00567394	1.68378e-09	acid sphingomyelinase-like phosphodiesterase 3a	SolSen1A002856
N	SolSen1_s17	15777560	promoter-TSS (SolSen1A000986T1)	-0.00498363	1.2017e-07	sphingosine kinase 1-like	SolSen1A000986
H	SolSen1_s06	19644801	promoter-TSS (SolSen1A015631T1)	-0.00465652	7.57306e-07	regulatory complex 11	SolSen1A015631
O	SolSen1_s10	19446830	intron (SolSen1A003566T1, intron 2 of 2)	-0.00335016	0.000372157	bromo adjacent homology domain-containing 1 protein	SolSen1A032465
J	SolSen1_s28	3316448	intron (SolSen1A021625T1, intron 5 of 11)	-0.00248085	0.0083944	syntaxin-2 isoform X1	SolSen1A021625
R	SolSen1_s16	15164564	promoter-TSS (SolSen1A029808T1)	-0.00205944	0.0286611	lysine-specific histone demethylase 1B	SolSen1A022918
R	SolSen1_s16	15164567	promoter-TSS (SolSen1A029808T1)	-0.00205944	0.0286611	lysine-specific histone demethylase 1B	SolSen1A022918
S	SolSen1_s11	9031221	Intergenic	0.00219771	0.0195428	signal transducer and activator of transcription 6	SolSen1A008480
M	SolSen1_s18	2184776	intron (SolSen1A027123T2, intron 1 of 32)	0.00483066	2.88385e-07	laminin subunit beta-2 isoform X2	SolSen1A027123
U	SolSen1_s12	13284561	intron (SolSen1A010963T2, intron 13 of 17)	0.00580917	6.86526e-10	sestrin-1 isoform X1	SolSen1A020197
U	SolSen1_s12	13284608	intron (SolSen1A010963T2, intron 13 of 17)	0.00580917	6.86526e-10	sestrin-1 isoform X1	SolSen1A020197
Q	SolSen1_s08	6128614	intron (SolSen1A030963T2, intron 1 of 9)	0.00685507	3.38044e-13	testican-2-like isoform X1	SolSen1A030963
F	SolSen1_s04	5247140	TTS (SolSen1A027536T1)	0.00699645	1.10113e-13	ATP-dependent 6-phosphofructokinase, platelet type isoform X8	SolSen1A021723
E	SolSen1_s21	3433354	exon (SolSen1A022799T1, exon 1 of 16)	0.00872746	2.00884e-20	serine/threonine-protein kinase DCLK2 isoform X2	SolSen1A022799
M	SolSen1_s26	6638126	intron (SolSen1A007508T2, intron 3 of 25)	0.00940268	1.93262e-23	calmodulin-binding transcription activator 1 isoform X2	SolSen1A007508
C	SolSen1_s09	5105719	intron (SolSen1A026297T1, intron 5 of 5)	0.0102633	1.33619e-27	otogelin isoform X2	SolSen1A022338
S	SolSen1_s11	14377062	intron (SolSen1A015411T1, intron 19 of 28)	0.0113102	3.88416e-33	Peroxiredoxin-5, mitochondrial	SolSen1A009112
B	SolSen1_s13	13341197	intron (SolSen1A009021T1, intron 7 of 18)	0.011576	1.25999e-34	ephrin type-A receptor 4-A-like	SolSen1A009021
A	SolSen1_s07	23552398	promoter-TSS (SolSen1A011547T1)	0.0124598	8.12749e-40	potassium voltage-gated channel subfamily H member 8-like	SolSen1A011547
M	SolSen1_s18	2184551	intron (SolSen1A027123T2, intron 1 of 32)	0.0129684	5.69348e-43	laminin subunit beta-2 isoform X2	SolSen1A027123
M	SolSen1_s26	2952322	Intergenic	0.0134067	8.69335e-46	plexinplexin-D1	SolSen1A005453
D	SolSen1_s20	13104566	Intergenic	0.0135296	1.35947e-46	and WD repeat domain-containing 2 isoform X1	SolSen1A018772
T	SolSen1_s14	7458439	intron (SolSen1A024352T1, intron 1 of 8)	0.0137168	7.79254e-48	glycerol-3-phosphate acyltransferase 1, mitochondrial	SolSen1A024352
N	SolSen1_s17	3532971	Intergenic	0.0139794	1.3277e-49	retinol dehydrogenase 8-like	SolSen1A025561
E	SolSen1_s21	8713985	Intergenic	0.0144147	1.31525e-52	ribosomal S13	SolSen1A004951
N	SolSen1_s17	13142125	Intergenic	0.0171022	4.12322e-73	acylpyruvase FAHD1, mitochondrial	SolSen1A038256
N	SolSen1_s17	13142142	Intergenic	0.0171022	4.12322e-73	acylpyruvase FAHD1, mitochondrial	SolSen1A038256
O	SolSen1_s10	16662209	intron (SolSen1A001378T1, intron 6 of 8)	0.0172282	3.72628e-74	DDB1CUL4-associated and CUL4-associated factor 5	SolSen1A001378
J	SolSen1_s01	21438427	intron (SolSen1A015122T3, intron 13 of 17)	0.0174268	8.16074e-76	aminopeptidase O isoform X1	SolSen1A015122
F	SolSen1_s04	19693652	exon (SolSen1A004190T1, exon 1 of 14)	0.0178747	1.26516e-79	and ubiquitin-like domain-containing	SolSen1A004190
H	SolSen1_s06	4912093	exon (SolSen1A016042T1, exon 1 of 24)	0.0191857	2.6503e-91	desmoplakin-like isoform X1	SolSen1A016042
J	SolSen1_s01	5239250	intron (SolSen1A016662T1, intron 22 of 29)	0.0203838	1.16181e-102	unconventional myosin-Ib isoform X4	SolSen1A005392
O	SolSen1_s10	16662191	intron (SolSen1A001378T1, intron 6 of 8)	0.0204302	4.09895e-103	DDB1CUL4-associated and CUL4-associated factor 5	SolSen1A001378
E	SolSen1_s21	12949879	Intergenic	0.0205921	1.05875e-104	neurotrypsin	SolSen1A029683
J	SolSen1_s01	24817211	exon (SolSen1A035136T1, exon 17 of 23)	0.0206005	8.74363e-105	-1 complex subunit beta-1 isoform X3	SolSen1A035136
U	SolSen1_s12	21046315	exon (SolSen1A020395T2, exon 13 of 81)	0.0206791	1.46713e-105	collagen alpha-1(XII) chain isoform X12	SolSen1A020395
H	SolSen1_s06	4912098	exon (SolSen1A016042T1, exon 1 of 24)	0.0213921	1.01119e-112	desmoplakin-like isoform X1	SolSen1A016042
A	SolSen1_s07	19517263	intron (SolSen1A012922T1, intron 34 of 40)	0.0223123	2.67312e-122	beta-galactoside alpha-2,6-sialyltransferase 2	SolSen1A012922
A	SolSen1_s07	19517286	intron (SolSen1A012922T1, intron 34 of 40)	0.0223123	2.67312e-122	beta-galactoside alpha-2,6-sialyltransferase 2	SolSen1A012922
A	SolSen1_s07	19517144	intron (SolSen1A012922T1, intron 34 of 40)	0.0223123	2.67312e-122	beta-galactoside alpha-2,6-sialyltransferase 2	SolSen1A012922
A	SolSen1_s07	19517166	intron (SolSen1A012922T1, intron 34 of 40)	0.0223123	2.67312e-122	beta-galactoside alpha-2,6-sialyltransferase 2	SolSen1A012922
A	SolSen1_s07	19517270	intron (SolSen1A012922T1, intron 34 of 40)	0.0223123	2.67312e-122	beta-galactoside alpha-2,6-sialyltransferase 2	SolSen1A012922
Q	SolSen1_s08	5970258	Intergenic	0.022577	4.00098e-125	finger MIZ domain-containing 1a isoform X2	SolSen1A013050
F	SolSen1_s04	14171843	Intergenic	0.0229882	1.41785e-129	acid sphingomyelinase-like phosphodiesterase 3a	SolSen1A002856
J	SolSen1_s01	1386287	promoter-TSS (SolSen1A025384T1)	0.0264369	8.29197e-170	high choriolytic enzyme 1-like	SolSen1A025384
C	SolSen1_s09	22588972	intron (SolSen1A012055T1, intron 5 of 7)	0.0267113	3.14137e-173	zinc finger protein 536	SolSen1A012055
B	SolSen1_s15	4597055	intron (SolSen1A023003T1, intron 2 of 9)	0.0272427	6.02005e-180	solute carrier organic anion transporter family member 5A1	SolSen1A023003
M	SolSen1_s26	7429771	intron (SolSen1A022001T3, intron 1 of 9)	0.0313599	5.39403e-236	kinase C and casein kinase substrate in neurons 1-like	SolSen1A022001
B	SolSen1_s13	14754682	intron (SolSen1A014779T1, intron 3 of 17)	0.03166	2.37347e-240	gelsolin-like	SolSen1A014779
F	SolSen1_s04	6629950	Intergenic	0.0324972	1.06545e-252	(D)J recombination-activating 2	SolSen1A014058
F	SolSen1_s04	6630025	Intergenic	0.032678	2.10988e-255	(D)J recombination-activating 2	SolSen1A014058
F	SolSen1_s04	9078434	intron (SolSen1A027981T1, intron 1 of 16)	0.0331998	2.80899e-263	repeat and BTB POZ domain-containing BTBD11-B isoform X1	SolSen1A027981
J	SolSen1_s01	20991767	Intergenic	0.0332732	2.15365e-264	F-box only protein 4	SolSen1A028501
Q	SolSen1_s08	3808400	Intergenic	0.0333145	5.05105e-265	domain-containing receptor 3	SolSen1A035169
F	SolSen1_s04	6629903	Intergenic	0.0336677	1.97894e-270	(D)J recombination-activating 2	SolSen1A014058
Q	SolSen1_s08	4865414	Intergenic	0.0344806	4.62968e-283	extracellular calcium-sensing receptor-like	SolSen1A004795
J	SolSen1_s01	1200625	Intergenic	0.0347945	5.23794e-288	testican-1 isoform X2	SolSen1A020964
I	SolSen1_s03	7666312	intron (SolSen1A037402T1, intron 1 of 19)	0.0358414	0	protocadherinprotocadherin-16-like	SolSen1A037402
P	SolSen1_s19	3203993	intron (SolSen1A021583T2, intron 2 of 7)	0.0358577	0	marker Ki-67 isoform X2	SolSen1A026029
S	SolSen1_s11	13753182	intron (SolSen1A024414T3, intron 16 of 22)	0.0359112	0	amyloid-beta A4 precursor protein-binding family B member 3 isoform X2	SolSen1A010679
J	SolSen1_s01	5239284	intron (SolSen1A016662T1, intron 22 of 29)	0.0376733	0	unconventional myosin-Ib isoform X4	SolSen1A005392
S	SolSen1_s11	6374524	Intergenic	0.0380439	0	phospholipid scramblase 2	SolSen1A012744
I	SolSen1_s03	16683951	intron (SolSen1A025720T1, intron 6 of 7)	0.0393811	0	alpha and TIR motif-containing 1	SolSen1A025720
N	SolSen1_s17	5993910	exon (SolSen1A035160T1, exon 3 of 20)	0.0415304	0	ankyrin repeat and LEM domain-containing protein 2	SolSen1A008632
Q	SolSen1_s08	22904620	intron (SolSen1A018788T2, intron 1 of 16)	0.0418946	0	ras guanyl-releasing protein 3 isoform X1	SolSen1A018788
O	SolSen1_s10	22330670	exon (SolSen1A009650T1, exon 1 of 18)	0.0432051	0	microtubule affinity-regulating kinase 3 isoform X1	SolSen1A009650
U	SolSen1_s12	2912537	Intergenic	0.043446	0	domain-containing 1	SolSen1A032673
C	SolSen1_s09	8044886	intron (SolSen1A029927T1, intron 2 of 11)	0.0443097	0	CUGBP Elav-like family member 4 isoform X6	SolSen1A029927
H	SolSen1_s06	19463855	exon (SolSen1A033302T1, exon 18 of 68)	0.0451227	0	cortexin-1-like	SolSen1A021426
J	SolSen1_s28	6593457	intron (SolSen1A019465T3, intron 1 of 20)	0.0476497	0	endoplasmic reticulum calcium ATPase 2 isoform X1	SolSen1A019465
R	SolSen1_s16	1565811	intron (SolSen1A018832T1, intron 4 of 4)	0.0489702	0	exostosinexostosin-1b	SolSen1A005203
F	SolSen1_s04	12933702	intron (SolSen1A018551T3, intron 1 of 13)	0.0514458	0	E3 ubiquitin-protein ligase ARIH1	SolSen1A018551
B	SolSen1_s15	6515385	TTS (SolSen1A022375T1)	0.0517276	0	tau-tubulin kinase 2-like	SolSen1A022375
T	SolSen1_s14	14279736	promoter-TSS (SolSen1A032788T1)	0.0523597	0	dnaJ homolog subfamily B member 5-like	SolSen1A032788
H	SolSen1_s06	19740184	intron (SolSen1A033177T3, intron 1 of 10)	0.054437	0	zinc finger protein GLIS1 isoform X1	SolSen1A033177
N	SolSen1_s17	5993904	exon (SolSen1A035160T1, exon 3 of 20)	0.055919	0	ankyrin repeat and LEM domain-containing protein 2	SolSen1A008632
S	SolSen1_s11	11232080	intron (SolSen1A013654T4, intron 3 of 32)	0.0562104	0	Down syndrome cell adhesion molecule homolog isoform X2	SolSen1A013654
N	SolSen1_s17	5993887	intron (SolSen1A035160T1, intron 2 of 19)	0.0563515	0	ankyrin repeat and LEM domain-containing protein 2	SolSen1A008632
J	SolSen1_s01	5821701	exon (SolSen1A016193T1, exon 6 of 7)	0.0574397	0	actin-related protein 2/3 complex subunit 1A	SolSen1A005161
D	SolSen1_s20	4497436	exon (SolSen1A012149T1, exon 2 of 2)	0.0583768	0	---NA---	SolSen1A012149
J	SolSen1_s01	5239149	intron (SolSen1A016662T1, intron 22 of 29)	0.0588475	0	unconventional myosin-Ib isoform X4	SolSen1A005392
S	SolSen1_s11	8808807	intron (SolSen1A029914T3, intron 1 of 23)	0.0596409	0	regulatory subunit-associated 1	SolSen1A029914
T	SolSen1_s14	2962476	Intergenic	0.0605456	0	phospholipid-transporting ATPase IC	SolSen1A000282
T	SolSen1_s14	2962489	Intergenic	0.0605456	0	phospholipid-transporting ATPase IC	SolSen1A000282
T	SolSen1_s14	2962497	Intergenic	0.0605456	0	phospholipid-transporting ATPase IC	SolSen1A000282
D	SolSen1_s20	4497445	exon (SolSen1A012149T1, exon 2 of 2)	0.0608313	0	---NA---	SolSen1A012149
G	SolSen1_s05	9698819	exon (SolSen1A019000T1, exon 21 of 28)	0.0617739	0	2-hydroxyacyl-CoA lyase 1	SolSen1A036821
D	SolSen1_s20	4497466	exon (SolSen1A012149T1, exon 2 of 2)	0.061962	0	---NA---	SolSen1A012149
I	SolSen1_s03	21697158	intron (SolSen1A037394T8, intron 2 of 16)	0.0630397	0	of IRRE 3 isoform X9	SolSen1A037394
I	SolSen1_s03	13601693	exon (SolSen1A008218T1, exon 3 of 3)	0.0630541	0	repeat-containing 19	SolSen1A008218
U	SolSen1_s12	19292360	intron (SolSen1A011569T4, intron 1 of 35)	0.063626	0	afadin isoform X7	SolSen1A011569
C	SolSen1_s09	15613200	intron (SolSen1A035440T1, intron 1 of 4)	0.0638208	0	finger basonuclin-1 isoform X1	SolSen1A035440
D	SolSen1_s20	4497455	exon (SolSen1A012149T1, exon 2 of 2)	0.0644032	0	---NA---	SolSen1A012149
K	SolSen1_s25	3019730	intron (SolSen1A025840T2, intron 23 of 24)	0.0645907	0	Alcohol dehydrogenase class-3	SolSen1A020174
K	SolSen1_s25	3019727	intron (SolSen1A025840T2, intron 23 of 24)	0.0646801	0	Alcohol dehydrogenase class-3	SolSen1A020174
U	SolSen1_s12	19292368	intron (SolSen1A011569T4, intron 1 of 35)	0.0658348	0	afadin isoform X7	SolSen1A011569
T	SolSen1_s14	8618318	intron (SolSen1A027162T1, intron 4 of 6)	0.0665829	0	leucine-rich repeat, immunoglobulin-like domain and transmembrane domain-containing protein 3b isoform X1	SolSen1A027162
F	SolSen1_s04	8863172	exon (SolSen1A030260T1, exon 1 of 39)	0.0666212	0	ATP-binding cassette sub-family C member 8 isoform X1	SolSen1A030260
J	SolSen1_s01	26844934	intron (SolSen1A015149T1, intron 3 of 6)	0.0697188	0	finger 112-like isoform X2	SolSen1A015149
S	SolSen1_s11	12155019	Intergenic	0.069839	0	extended synaptotagmin-3 isoform X1	SolSen1A022184
H	SolSen1_s06	11751518	exon (SolSen1A025822T1, exon 2 of 2)	0.0708638	0	eukaryotic translation initiation factor 3 subunit E-B	SolSen1A025822
D	SolSen1_s23	2252879	promoter-TSS (SolSen1A023784T4)	0.0709232	0	neuron navigator 3 isoform X1	SolSen1A023784
C	SolSen1_s09	6634899	Intergenic	0.071956	0	RNA polymerase II elongation factor ELL2-like	SolSen1A000813
A	SolSen1_s22	2956261	intron (SolSen1A005044T3, intron 7 of 21)	0.072034	0	leucine-rich repeat and fibronectin type-III domain-containing protein 2	SolSen1A005044
A	SolSen1_s22	2731397	Intergenic	0.0720984	0	domain-containing GIPC2	SolSen1A016523
H	SolSen1_s06	5262918	exon (SolSen1A003241T1, exon 2 of 32)	0.0724391	0	1-phosphatidylinositol 4,5-bisphosphate phosphodiesterase gamma-1-like	SolSen1A003241
H	SolSen1_s06	5262948	exon (SolSen1A003241T1, exon 2 of 32)	0.0724391	0	1-phosphatidylinositol 4,5-bisphosphate phosphodiesterase gamma-1-like	SolSen1A003241
I	SolSen1_s03	23491787	intron (SolSen1A032077T1, intron 5 of 9)	0.0730062	0	neuromodulin	SolSen1A029218
A	SolSen1_s07	21958743	intron (SolSen1A022383T1, intron 3 of 7)	0.0748549	0	exportinexportin-4	SolSen1A025394
A	SolSen1_s07	21958746	intron (SolSen1A022383T1, intron 3 of 7)	0.0748549	0	exportinexportin-4	SolSen1A025394
E	SolSen1_s24	13237963	promoter-TSS (SolSen1A031499T2)	0.0749943	0	protein AF-17 isoform X2	SolSen1A031499
B	SolSen1_s13	11222632	exon (SolSen1A006366T1, exon 2 of 2)	0.075017	0	tyrosinenon-receptorprotein phosphatase non-receptor type 23	SolSen1A006366
J	SolSen1_s01	24386597	intron (SolSen1A015458T1, intron 15 of 15)	0.0759563	0	protein atonal homolog 1	SolSen1A004784
O	SolSen1_s10	3833993	intron (SolSen1A020458T5, intron 1 of 21)	0.0763855	0	AT-rich interactive domain-containing protein 1B-like isoform X1	SolSen1A020458
R	SolSen1_s16	10914124	Intergenic	0.076971	0	nuclear factor erythroid 2-related factor 3	SolSen1A026160
K	SolSen1_s25	712641	intron (SolSen1A038272T1, intron 17 of 18)	0.0769959	0	protein sprouty homolog 1	SolSen1A009729
I	SolSen1_s03	5844960	intron (SolSen1A025768T3, intron 1 of 28)	0.0773538	0	roundabout homolog 1 isoform X6	SolSen1A025768
R	SolSen1_s16	10914053	Intergenic	0.0774014	0	nuclear factor erythroid 2-related factor 3	SolSen1A026160
Q	SolSen1_s08	24070903	exon (SolSen1A005731T1, exon 1 of 21)	0.0774264	0	vesicle-associated membrane protein 7	SolSen1A005731
J	SolSen1_s01	7173490	intron (SolSen1A019632T3, intron 1 of 13)	0.0776436	0	serine/threonine-protein phosphatase 2B catalytic subunit alpha isoform-like isoform X3	SolSen1A019632
R	SolSen1_s16	13707062	intron (SolSen1A006610T1, intron 6 of 7)	0.0785554	0	thyroid hormone receptor beta isoform X2	SolSen1A004510
R	SolSen1_s16	13707130	intron (SolSen1A006610T1, intron 6 of 7)	0.0785554	0	thyroid hormone receptor beta isoform X2	SolSen1A004510
O	SolSen1_s10	14939004	Intergenic	0.0788136	0	ragulator complex protein LAMTOR3	SolSen1A030084
A	SolSen1_s07	19590262	intron (SolSen1A018987T2, intron 2 of 2)	0.0796109	0	CLOCK-interacting pacemaker	SolSen1A018987
A	SolSen1_s22	8219586	intron (SolSen1A004780T3, intron 2 of 4)	0.0797185	0	domain-containing RING finger 4-like isoform X2	SolSen1A004780
D	SolSen1_s23	5884373	Intergenic	0.0811304	0	interferon-related developmental regulator 1	SolSen1A039954
S	SolSen1_s11	19877338	promoter-TSS (SolSen1A019910T1)	0.0825348	0	MSH-D	SolSen1A019910
A	SolSen1_s22	11248165	promoter-TSS (SolSen1A011398T1)	0.0829895	0	calcium permeable stress-gated cation channel 1	SolSen1A011398
J	SolSen1_s01	32579312	exon (SolSen1A001025T1, exon 3 of 8)	0.0829945	0	domain-containing 2b	SolSen1A001025
J	SolSen1_s01	32579314	exon (SolSen1A001025T1, exon 3 of 8)	0.0829945	0	domain-containing 2b	SolSen1A001025
J	SolSen1_s01	32579324	exon (SolSen1A001025T1, exon 3 of 8)	0.0829945	0	domain-containing 2b	SolSen1A001025
U	SolSen1_s12	4464857	Intergenic	0.0834096	0	splicing factor 3B subunit 6	SolSen1A035182
J	SolSen1_s28	3628348	intron (SolSen1A028943T1, intron 5 of 22)	0.0840275	0	fibroblast growth factor receptor 1-A isoform X4	SolSen1A028943
C	SolSen1_s09	18644150	exon (SolSen1A001969T2, exon 1 of 19)	0.0840608	0	uveal autoantigen with coiled-coil domains and ankyrin repeats isoform X2	SolSen1A001969
R	SolSen1_s16	9686600	promoter-TSS (SolSen1A027395T1)	0.0841396	0	transcription factor Sp4 isoform X1	SolSen1A027395
A	SolSen1_s22	8219636	intron (SolSen1A004780T3, intron 2 of 4)	0.0844455	0	domain-containing RING finger 4-like isoform X2	SolSen1A004780
C	SolSen1_s09	267719	intron (SolSen1A009298T1, intron 1 of 2)	0.0846001	0	probable E3 ubiquitin-protein ligase HECTD2	SolSen1A022254
A	SolSen1_s22	8219670	intron (SolSen1A004780T3, intron 2 of 4)	0.0850614	0	domain-containing RING finger 4-like isoform X2	SolSen1A004780
A	SolSen1_s22	8219685	intron (SolSen1A004780T3, intron 2 of 4)	0.0854858	0	domain-containing RING finger 4-like isoform X2	SolSen1A004780
A	SolSen1_s22	8219639	intron (SolSen1A004780T3, intron 2 of 4)	0.0861807	0	domain-containing RING finger 4-like isoform X2	SolSen1A004780
P	SolSen1_s19	11451475	intron (SolSen1A026152T1, intron 5 of 6)	0.0878812	0	gamma-glutamyl hydrolase	SolSen1A017320
J	SolSen1_s01	21438470	intron (SolSen1A015122T3, intron 13 of 17)	0.090193	0	aminopeptidase O isoform X1	SolSen1A015122
O	SolSen1_s10	4307245	promoter-TSS (SolSen1A007896T1)	0.0905414	0	ut checkpoint regulator	SolSen1A007896
C	SolSen1_s09	7172195	exon (SolSen1A011784T1, exon 19 of 19)	0.091236	0	immunoglobulin superfamily DCC subclass member 4 isoform X1	SolSen1A011784
C	SolSen1_s09	18101911	promoter-TSS (SolSen1A023777T1)	0.0914386	0	Protein phosphatase 1G	SolSen1A023777
H	SolSen1_s06	25037806	intron (SolSen1A033327T1, intron 3 of 14)	0.0921345	0	core isoform X1	SolSen1A033327
H	SolSen1_s06	25037702	intron (SolSen1A033327T1, intron 3 of 14)	0.0921345	0	core isoform X1	SolSen1A033327
J	SolSen1_s01	21438548	intron (SolSen1A015122T3, intron 13 of 17)	0.0932994	0	aminopeptidase O isoform X1	SolSen1A015122
A	SolSen1_s07	21958728	intron (SolSen1A022383T1, intron 3 of 7)	0.0939608	0	exportinexportin-4	SolSen1A025394
K	SolSen1_s25	6779508	exon (SolSen1A016749T1, exon 5 of 10)	0.0939751	0	repeat-containing SRPX2	SolSen1A016749
Q	SolSen1_s08	9715178	promoter-TSS (SolSen1A028980T1)	0.0940537	0	atrial natriuretic peptide receptor 1	SolSen1A028980
E	SolSen1_s21	4986123	intron (SolSen1A000699T1, intron 3 of 12)	0.094124	0	F-box/WD repeat-containing protein 7 isoform X1	SolSen1A000699
Q	SolSen1_s08	19397935	Intergenic	0.0951161	0	calmodulin-dependent kinase type II subunit gamma isoform X15	SolSen1A019832
D	SolSen1_s20	4107774	intron (SolSen1A020710T4, intron 7 of 30)	0.0953437	0	liprin-alpha-2 isoform X11	SolSen1A020710
P	SolSen1_s19	7028492	Intergenic	0.0962762	0	RNA binding protein fox-1 homolog 3 isoform X1	SolSen1A017444
Q	SolSen1_s08	24070872	exon (SolSen1A005731T1, exon 1 of 21)	0.0964463	0	vesicle-associated membrane protein 7	SolSen1A005731
O	SolSen1_s10	13225803	Intergenic	0.0964666	0	alpha-tubulin N-acetyltransferase 1 isoform X1	SolSen1A002380
A	SolSen1_s07	3025188	exon (SolSen1A026182T1, exon 1 of 2)	0.0968793	0	nuclear receptor subfamily 0 group B member 1	SolSen1A026182
L	SolSen1_s02	24742765	intron (SolSen1A016725T1, intron 2 of 7)	0.0985951	0	protein phosphatase 1 regulatory subunit 1A-like	SolSen1A016725
U	SolSen1_s12	3611622	exon (SolSen1A034791T1, exon 1 of 1)	0.0988694	0	thrombomodulinthrombomodulin-like	SolSen1A034791
I	SolSen1_s03	6383724	Intergenic	0.101777	0	integrin-linked protein kinase	SolSen1A003331
P	SolSen1_s19	8102631	intron (SolSen1A003795T3, intron 5 of 16)	0.102565	0	and SEC7 domain-containing 1-like isoform X1	SolSen1A003795
J	SolSen1_s01	27004383	intron (SolSen1A018489T2, intron 1 of 17)	0.102688	0	dynamin-1-like protein isoform X2	SolSen1A018489
Q	SolSen1_s08	23811572	Intergenic	0.1027	0	ubiquitin-40S ribosomal protein S27a	SolSen1A003258
I	SolSen1_s03	6383726	Intergenic	0.103074	0	integrin-linked protein kinase	SolSen1A003331
I	SolSen1_s03	6383736	Intergenic	0.103074	0	integrin-linked protein kinase	SolSen1A003331
I	SolSen1_s03	6383649	Intergenic	0.103397	0	integrin-linked protein kinase	SolSen1A003331
H	SolSen1_s06	12243675	intron (SolSen1A033234T1, intron 2 of 21)	0.103689	0	leptin receptor isoform X1	SolSen1A033234
Q	SolSen1_s08	22904676	intron (SolSen1A018788T2, intron 1 of 16)	0.104259	0	ras guanyl-releasing protein 3 isoform X1	SolSen1A018788
E	SolSen1_s24	5593692	exon (SolSen1A012391T1, exon 4 of 4)	0.104658	0	ribosomal L3, mitochondrial	SolSen1A001478
Q	SolSen1_s08	22904635	intron (SolSen1A018788T2, intron 1 of 16)	0.10494	0	ras guanyl-releasing protein 3 isoform X1	SolSen1A018788
I	SolSen1_s03	5852356	intron (SolSen1A025768T2, intron 3 of 29)	0.105095	0	roundabout homolog 1 isoform X6	SolSen1A025768
J	SolSen1_s01	26844975	intron (SolSen1A015149T1, intron 3 of 6)	0.105843	0	finger 112-like isoform X2	SolSen1A015149
Q	SolSen1_s08	1022187	intron (SolSen1A026884T1, intron 2 of 6)	0.105878	0	leucine-rich melanocyte differentiation-associated protein	SolSen1A026884
Q	SolSen1_s08	1022230	intron (SolSen1A026884T1, intron 2 of 6)	0.105878	0	leucine-rich melanocyte differentiation-associated protein	SolSen1A026884
Q	SolSen1_s08	1022233	intron (SolSen1A026884T1, intron 2 of 6)	0.105878	0	leucine-rich melanocyte differentiation-associated protein	SolSen1A026884
Q	SolSen1_s08	461705	promoter-TSS (SolSen1A007799T2)	0.10645	0	Golgi-specific brefeldin A-resistance guanine nucleotide exchange factor 1 isoform X1	SolSen1A007799
Q	SolSen1_s08	22904685	intron (SolSen1A018788T2, intron 1 of 16)	0.107431	0	ras guanyl-releasing protein 3 isoform X1	SolSen1A018788
Q	SolSen1_s08	22904583	intron (SolSen1A018788T2, intron 1 of 16)	0.107501	0	ras guanyl-releasing protein 3 isoform X1	SolSen1A018788
H	SolSen1_s06	19763993	exon (SolSen1A033177T1, exon 2 of 11)	0.108741	0	zinc finger protein GLIS1 isoform X1	SolSen1A033177
A	SolSen1_s22	101155	intron (SolSen1A021611T2, intron 23 of 24)	0.113111	0	target of Nesh-SH3-like isoform X2	SolSen1A009986
A	SolSen1_s07	15349675	intron (SolSen1A017991T3, intron 2 of 3)	0.113385	0	protein Wnt-10a	SolSen1A017991
Q	SolSen1_s08	24070843	exon (SolSen1A005731T1, exon 1 of 21)	0.11357	0	vesicle-associated membrane protein 7	SolSen1A005731
K	SolSen1_s29	2605767	intron (SolSen1A022531T2, intron 12 of 34)	0.114703	0	transport Sec24B isoform X1	SolSen1A022531
G	SolSen1_s05	18956751	Intergenic	0.115639	0	DNA-binding protein inhibitor ID-4	SolSen1A035003
G	SolSen1_s05	18956806	Intergenic	0.115639	0	DNA-binding protein inhibitor ID-4	SolSen1A035003
J	SolSen1_s01	29104052	intron (SolSen1A020570T1, intron 1 of 4)	0.117241	0	fibrillinfibrillin-1	SolSen1A020570
T	SolSen1_s14	17662758	promoter-TSS (SolSen1A024369T1)	0.117804	0	splicing factor 3B subunit 4	SolSen1A024369
L	SolSen1_s02	29725949	intron (SolSen1A032621T1, intron 81 of 114)	0.118273	0	collagen alpha-1(VII) chain	SolSen1A018391
S	SolSen1_s11	3142334	intron (SolSen1A024632T2, intron 2 of 6)	0.118786	0	dynamin-like 120 kDa protein, mitochondrial isoform X3	SolSen1A024632
C	SolSen1_s27	3257665	exon (SolSen1A036053T1, exon 1 of 31)	0.122654	0	tight junction ZO-1-like isoform X6	SolSen1A036053
F	SolSen1_s04	7025782	intron (SolSen1A004259T4, intron 1 of 4)	0.12355	0	leucine-rich repeat-containing protein 4C-like	SolSen1A004259
F	SolSen1_s04	3252196	intron (SolSen1A019517T1, intron 4 of 10)	0.123865	0	metabotropic glutamate receptor 3	SolSen1A019517
Q	SolSen1_s08	7492934	intron (SolSen1A000647T5, intron 8 of 15)	0.124068	0	acidic 1	SolSen1A000647
A	SolSen1_s07	24235373	exon (SolSen1A005871T1, exon 1 of 1)	0.124086	0	ADP-ribosylation factor 4C	SolSen1A005871
P	SolSen1_s19	4242989	exon (SolSen1A019368T1, exon 3 of 3)	0.12423	0	carrier-associated membrane 5	SolSen1A001057
R	SolSen1_s16	6224592	intron (SolSen1A017427T1, intron 1 of 4)	0.124326	0	ephrin-A3-like isoform X1	SolSen1A017427
D	SolSen1_s23	5253418	exon (SolSen1A009023T1, exon 2 of 2)	0.125267	0	achaete-scute homolog 4	SolSen1A009023
L	SolSen1_s02	22401932	Intergenic	0.128824	0	protein Wnt-2b-A-like	SolSen1A036960
T	SolSen1_s14	6060398	intron (SolSen1A001514T1, intron 12 of 12)	0.129275	0	MARVEL domain-containing protein 3-like	SolSen1A012811
T	SolSen1_s14	2962493	Intergenic	0.129398	0	phospholipid-transporting ATPase IC	SolSen1A000282
Q	SolSen1_s08	11790215	promoter-TSS (SolSen1A016251T1)	0.129658	0	POZ domain-containing 3	SolSen1A016251
M	SolSen1_s18	17003488	Intergenic	0.129968	0	homeobox protein Hox-C12a	SolSen1A020983
I	SolSen1_s03	5858020	intron (SolSen1A025768T2, intron 3 of 29)	0.130538	0	roundabout homolog 1 isoform X6	SolSen1A025768
S	SolSen1_s11	3255656	Intergenic	0.131514	0	solute carrier family 46 member 3	SolSen1A001362
J	SolSen1_s28	2644202	intron (SolSen1A016957T2, intron 6 of 8)	0.131639	0	multivesicular body subunit 12Bb isoform X3	SolSen1A016957
F	SolSen1_s04	6629942	Intergenic	0.13276	0	(D)J recombination-activating 2	SolSen1A014058
O	SolSen1_s10	18982852	exon (SolSen1A025596T1, exon 1 of 9)	0.132986	0	AT-rich interactive domain-containing protein 3A isoform X1	SolSen1A025596
F	SolSen1_s04	6629927	Intergenic	0.133246	0	(D)J recombination-activating 2	SolSen1A014058
F	SolSen1_s04	6629939	Intergenic	0.133246	0	(D)J recombination-activating 2	SolSen1A014058
F	SolSen1_s04	6630031	Intergenic	0.133809	0	(D)J recombination-activating 2	SolSen1A014058
A	SolSen1_s07	10104900	intron (SolSen1A022512T5, intron 3 of 13)	0.133836	0	transient receptor potential cation channel subfamily M member 2	SolSen1A022512
H	SolSen1_s06	2348732	Intergenic	0.134321	0	aldo-keto reductase family 1 member A1	SolSen1A018372
F	SolSen1_s04	6629973	Intergenic	0.13494	0	(D)J recombination-activating 2	SolSen1A014058
R	SolSen1_s16	17706563	TTS (SolSen1A002806T1)	0.135077	0	transcription factor IIIB 90 kDa subunit-like	SolSen1A002806
K	SolSen1_s25	8332049	promoter-TSS (SolSen1A022314T1)	0.137087	0	anoctamin-9-like isoform X1	SolSen1A022314
U	SolSen1_s12	17925298	promoter-TSS (SolSen1A031545T1)	0.137531	0	domain-containing 6	SolSen1A031545
R	SolSen1_s16	17427694	exon (SolSen1A033026T1, exon 19 of 19)	0.137657	0	isoform X3	SolSen1A033026
J	SolSen1_s01	26119607	intron (SolSen1A027545T2, intron 1 of 2)	0.13777	0	arylsulfatase J	SolSen1A027545
H	SolSen1_s06	2124980	Intergenic	0.137838	0	kynurenine--oxoglutarate transaminase 3 isoform X1	SolSen1A004402
B	SolSen1_s15	10178394	Intergenic	0.138867	0	armadillo repeat-containing protein 1	SolSen1A014195
B	SolSen1_s15	10178403	Intergenic	0.138867	0	armadillo repeat-containing protein 1	SolSen1A014195
B	SolSen1_s15	10178408	Intergenic	0.138867	0	armadillo repeat-containing protein 1	SolSen1A014195
T	SolSen1_s14	15850221	exon (SolSen1A024433T1, exon 6 of 12)	0.139268	0	homolog 2-interacting isoform X3	SolSen1A024433
A	SolSen1_s07	10390646	exon (SolSen1A008121T1, exon 2 of 16)	0.141385	0	beta-galactosidase-like isoform X1	SolSen1A008121
T	SolSen1_s14	1939442	exon (SolSen1A024705T1, exon 2 of 3)	0.142978	0	of EGR1 1	SolSen1A024705
I	SolSen1_s03	5898037	intron (SolSen1A025768T4, intron 2 of 28)	0.146547	0	roundabout homolog 1 isoform X6	SolSen1A025768
I	SolSen1_s03	5897910	intron (SolSen1A025768T4, intron 2 of 28)	0.147072	0	roundabout homolog 1 isoform X6	SolSen1A025768
R	SolSen1_s16	3548898	intron (SolSen1A031102T1, intron 3 of 6)	0.147298	0	TGF-beta receptor type-2-like	SolSen1A031102
S	SolSen1_s11	21920914	intron (SolSen1A007810T4, intron 2 of 4)	0.147872	0	pterin-4-alpha-carbinolamine dehydratase 2-like	SolSen1A007810
K	SolSen1_s25	8233980	promoter-TSS (SolSen1A008839T1)	0.149164	0	ras-related protein Rap-2c	SolSen1A008839
A	SolSen1_s22	2956257	intron (SolSen1A005044T3, intron 7 of 21)	0.149387	0	leucine-rich repeat and fibronectin type-III domain-containing protein 2	SolSen1A005044
P	SolSen1_s19	9193480	exon (SolSen1A038906T1, exon 2 of 2)	0.149414	0	sclerostin	SolSen1A038906
M	SolSen1_s18	14923487	intron (SolSen1A006065T1, intron 1 of 4)	0.151178	0	DNA-directed RNA polymerases I, II, and III subunit RPABC2	SolSen1A006065
D	SolSen1_s30	486963	Intergenic	0.151436	0	domain-containing 5B-like isoform X1	SolSen1A019272
H	SolSen1_s06	2348720	Intergenic	0.151661	0	aldo-keto reductase family 1 member A1	SolSen1A018372
P	SolSen1_s19	9193440	exon (SolSen1A038906T1, exon 2 of 2)	0.152364	0	sclerostin	SolSen1A038906
A	SolSen1_s07	11520061	intron (SolSen1A004853T4, intron 1 of 12)	0.152475	0	cordon-bleu protein-like 1b isoform X4	SolSen1A004853
R	SolSen1_s16	2129318	intron (SolSen1A021854T1, intron 2 of 23)	0.152923	0	tensintensin-4-like	SolSen1A021854
F	SolSen1_s04	9024823	Intergenic	0.153345	0	carbohydrate sulfotransferase 1 isoform X1	SolSen1A039574
S	SolSen1_s11	18960324	exon (SolSen1A005717T1, exon 21 of 35)	0.153632	0	klotho	SolSen1A027771
J	SolSen1_s01	28197062	intron (SolSen1A004794T1, intron 7 of 10)	0.154017	0	extracellular calcium-sensing receptor-like	SolSen1A004794
P	SolSen1_s19	2272332	promoter-TSS (SolSen1A002958T1)	0.154086	0	ras-related C3 botulinum toxin substrate 1-like	SolSen1A002958
B	SolSen1_s13	21517956	intron (SolSen1A018093T2, intron 45 of 115)	0.155864	0	SCO-spondin	SolSen1A018093
J	SolSen1_s28	5938676	intron (SolSen1A005498T1, intron 1 of 10)	0.15676	0	methylcytosine dioxygenase TET3 isoform X1	SolSen1A005498
J	SolSen1_s01	26844888	intron (SolSen1A015149T1, intron 3 of 6)	0.158878	0	finger 112-like isoform X2	SolSen1A015149
I	SolSen1_s03	1061122	promoter-TSS (SolSen1A008176T1)	0.160306	0	long-chain-fatty-acid--CoA ligase 3a	SolSen1A008176
D	SolSen1_s30	331129	intron (SolSen1A006076T1, intron 1 of 18)	0.160603	0	protein O-mannosyl-transferase TMTC1	SolSen1A006076
I	SolSen1_s03	8355894	Intergenic	0.16089	0	trehalase isoform X1	SolSen1A025849
R	SolSen1_s16	5419039	intron (SolSen1A026545T1, intron 4 of 4)	0.161433	0	zinc finger transcription factor Trps1 isoform X1	SolSen1A018463
A	SolSen1_s07	15418003	Intergenic	0.162029	0	Cyclin-dependent kinase 5 activator 2	SolSen1A006482
D	SolSen1_s20	6790913	promoter-TSS (SolSen1A014993T1)	0.162729	0	rap1 GTPase-GDP dissociation stimulator 1 isoform X1	SolSen1A014993
E	SolSen1_s24	7289591	intron (SolSen1A020476T1, intron 1 of 30)	0.163537	0	resistance-associated 1	SolSen1A020476
F	SolSen1_s04	15300481	intron (SolSen1A023533T1, intron 1 of 7)	0.163975	0	prickle 1a	SolSen1A023533
B	SolSen1_s13	22425753	Intergenic	0.164315	0	TGF-beta receptor type-1b	SolSen1A001789
I	SolSen1_s03	519631	intron (SolSen1A039632T1, intron 1 of 3)	0.164666	0	SPRY domain-containing SOCS box protein 4	SolSen1A039632
J	SolSen1_s28	2635920	intron (SolSen1A016957T1, intron 6 of 10)	0.165293	0	multivesicular body subunit 12Bb isoform X3	SolSen1A016957
J	SolSen1_s01	28173328	intron (SolSen1A004794T1, intron 6 of 10)	0.165764	0	extracellular calcium-sensing receptor-like	SolSen1A004794
P	SolSen1_s19	298627	intron (SolSen1A016948T1, intron 1 of 6)	0.166126	0	finger 135-like	SolSen1A016948
L	SolSen1_s02	24472253	exon (SolSen1A020409T1, exon 3 of 8)	0.167911	0	immunoglobulin superfamily member 8	SolSen1A020409
G	SolSen1_s05	27245255	intron (SolSen1A039909T1, intron 4 of 21)	0.169035	0	putative pre-mRNA-splicing factor ATP-dependent RNA helicase DHX16	SolSen1A039909
T	SolSen1_s14	7458355	intron (SolSen1A024352T1, intron 1 of 8)	0.16962	0	glycerol-3-phosphate acyltransferase 1, mitochondrial	SolSen1A024352
A	SolSen1_s07	13518270	intron (SolSen1A018275T2, intron 5 of 16)	0.16995	0	ADP-ribosylation factor 6	SolSen1A009509
A	SolSen1_s07	13518315	intron (SolSen1A018275T2, intron 5 of 16)	0.16995	0	ADP-ribosylation factor 6	SolSen1A009509
A	SolSen1_s07	13518328	intron (SolSen1A018275T2, intron 5 of 16)	0.16995	0	ADP-ribosylation factor 6	SolSen1A009509
T	SolSen1_s14	15718750	promoter-TSS (SolSen1A005164T1)	0.169952	0	homolog isoform X2	SolSen1A005164
T	SolSen1_s14	7458421	intron (SolSen1A024352T1, intron 1 of 8)	0.170133	0	glycerol-3-phosphate acyltransferase 1, mitochondrial	SolSen1A024352
T	SolSen1_s14	7458347	intron (SolSen1A024352T1, intron 1 of 8)	0.170702	0	glycerol-3-phosphate acyltransferase 1, mitochondrial	SolSen1A024352
L	SolSen1_s02	20283716	Intergenic	0.171631	0	plexinplexin-A2-like	SolSen1A028909
T	SolSen1_s14	7458343	intron (SolSen1A024352T1, intron 1 of 8)	0.171785	0	glycerol-3-phosphate acyltransferase 1, mitochondrial	SolSen1A024352
H	SolSen1_s06	18339255	promoter-TSS (SolSen1A038981T1)	0.172104	0	G26-likeprotein coupled receptor 26-like	SolSen1A022193
D	SolSen1_s20	15461116	intron (SolSen1A017003T1, intron 3 of 4)	0.174078	0	tRNA-splicing endonuclease subunit Sen34	SolSen1A017003
E	SolSen1_s21	12949847	Intergenic	0.174381	0	neurotrypsin	SolSen1A029683
P	SolSen1_s19	13727578	promoter-TSS (SolSen1A023649T1)	0.175063	0	specificity phosphatase 13-like	SolSen1A023649
O	SolSen1_s10	8086717	intron (SolSen1A023335T2, intron 8 of 17)	0.175166	0	and SH3 domain-containing 1-like isoform X1	SolSen1A023335
F	SolSen1_s04	23784091	Intergenic	0.175619	0	alpha-mannosidase 2x isoform X2	SolSen1A009532
A	SolSen1_s07	19410535	promoter-TSS (SolSen1A004611T1)	0.17628	0	teleost multiple tissue opsin 2b	SolSen1A004611
R	SolSen1_s16	11043545	exon (SolSen1A010133T1, exon 52 of 59)	0.176557	0	homeobox Hox-A5	SolSen1A010133
P	SolSen1_s19	11888456	intron (SolSen1A000907T5, intron 1 of 24)	0.177271	0	neurexin 1a isoform X3	SolSen1A000907
U	SolSen1_s12	19403291	intron (SolSen1A020642T1, intron 1 of 3)	0.177603	0	TELO2-interacting protein 1 homolog	SolSen1A020642
M	SolSen1_s18	16105838	exon (SolSen1A003617T1, exon 3 of 24)	0.17788	0	serine/threonine-protein kinase WNK3 isoform X2	SolSen1A003617
U	SolSen1_s12	16033794	exon (SolSen1A017363T2, exon 1 of 12)	0.177889	0	large-associated 2-like isoform X3	SolSen1A017363
M	SolSen1_s18	16105798	exon (SolSen1A003617T1, exon 3 of 24)	0.178893	0	serine/threonine-protein kinase WNK3 isoform X2	SolSen1A003617
U	SolSen1_s12	18693744	intron (SolSen1A005440T2, intron 28 of 34)	0.181134	0	complement factor D	SolSen1A005440
D	SolSen1_s20	8197116	intron (SolSen1A035176T1, intron 16 of 21)	0.181723	0	Mitogen-activated protein kinase kinase kinase 11	SolSen1A005791
D	SolSen1_s23	9736558	Intergenic	0.181928	0	semaphorin-3aa Semaphorin-1A Semaphorin-Z1A	SolSen1A031078
D	SolSen1_s23	9736573	Intergenic	0.181928	0	semaphorin-3aa Semaphorin-1A Semaphorin-Z1A	SolSen1A031078
D	SolSen1_s23	9736734	Intergenic	0.181928	0	semaphorin-3aa Semaphorin-1A Semaphorin-Z1A	SolSen1A031078
I	SolSen1_s03	8363619	Intergenic	0.182551	0	trehalase isoform X1	SolSen1A025849
C	SolSen1_s09	1540308	exon (SolSen1A025640T1, exon 1 of 4)	0.182898	0	DBX1	SolSen1A025640
K	SolSen1_s25	2744616	exon (SolSen1A002821T1, exon 14 of 27)	0.182913	0	tryptophan 2,3-dioxygenase A	SolSen1A031722
L	SolSen1_s02	19793297	exon (SolSen1A029537T1, exon 2 of 14)	0.183991	0	repeat and SAM domain-containing 1A isoform X2	SolSen1A029537
C	SolSen1_s27	4816047	intron (SolSen1A024054T4, intron 1 of 13)	0.185368	0	adenosylhomocysteinase	SolSen1A024054
I	SolSen1_s03	6201862	intron (SolSen1A037504T3, intron 2 of 29)	0.186175	0	roundabout homolog 2 isoform X10	SolSen1A037504
N	SolSen1_s17	19247849	TTS (SolSen1A034110T1)	0.186181	0	DNA replication licensing factor MCM5	SolSen1A007242
T	SolSen1_s14	4953661	intron (SolSen1A032413T2, intron 8 of 10)	0.18619	0	glutamate receptor ionotropic, NMDA 3A	SolSen1A032413
M	SolSen1_s26	4290865	Intergenic	0.187404	0	receptor-type tyrosine-protein phosphatase mu-like isoform X4	SolSen1A025957
K	SolSen1_s25	7140101	intron (SolSen1A016247T1, intron 12 of 15)	0.188735	0	and a half LIM domains 1 isoform X1	SolSen1A010777
E	SolSen1_s24	8490815	exon (SolSen1A028274T1, exon 2 of 2)	0.189349	0	beta-1,3-galactosyltransferase 2-like	SolSen1A028274
O	SolSen1_s10	6399616	intron (SolSen1A001307T1, intron 5 of 6)	0.190326	0	repeat domain-containing 34B	SolSen1A001307
A	SolSen1_s07	14861121	Intergenic	0.190612	0	finger and BTB domain-containing 39	SolSen1A016047
T	SolSen1_s14	18081718	intron (SolSen1A012650T1, intron 1 of 8)	0.190921	0	carrier-associated membrane 1 isoform X1	SolSen1A012650
U	SolSen1_s12	20815889	exon (SolSen1A022349T1, exon 1 of 1)	0.19104	0	NK2 homeobox 4b isoform X2	SolSen1A022349
U	SolSen1_s12	3619756	promoter-TSS (SolSen1A035579T1)	0.191129	0	toll-like receptor 5	SolSen1A035579
A	SolSen1_s07	4313474	Intergenic	0.19245	0	finger ZIC 5	SolSen1A025642
H	SolSen1_s06	12243599	intron (SolSen1A033234T1, intron 2 of 21)	0.193217	0	leptin receptor isoform X1	SolSen1A033234
R	SolSen1_s16	16403403	exon (SolSen1A035139T1, exon 11 of 11)	0.193819	0	transcription factor 19	SolSen1A020764
O	SolSen1_s10	3269643	intron (SolSen1A010463T1, intron 22 of 48)	0.195664	0	T-lymphoma invasion and metastasis-inducing protein 2 isoform X1	SolSen1A010463
O	SolSen1_s10	3269731	intron (SolSen1A010463T1, intron 22 of 48)	0.196328	0	T-lymphoma invasion and metastasis-inducing protein 2 isoform X1	SolSen1A010463
S	SolSen1_s11	3238722	Intergenic	0.198804	0	protocadherinprotocadherin-16-like	SolSen1A012837
B	SolSen1_s15	6655239	intron (SolSen1A024920T2, intron 4 of 9)	0.199005	0	POU domain, class 6, transcription factor 2	SolSen1A024920
B	SolSen1_s15	6655244	intron (SolSen1A024920T2, intron 4 of 9)	0.199005	0	POU domain, class 6, transcription factor 2	SolSen1A024920
I	SolSen1_s03	13807973	Intergenic	0.199269	0	mitochondrial import inner membrane translocase subunit Tim9	SolSen1A005497
Q	SolSen1_s08	17059399	Intergenic	0.200061	0	protein TMED8	SolSen1A014942
T	SolSen1_s14	9663488	exon (SolSen1A031514T1, exon 4 of 14)	0.201111	0	histone-lysine N-methyltransferase SETD1B isoform X1	SolSen1A031514
J	SolSen1_s01	26119707	intron (SolSen1A027545T2, intron 1 of 2)	0.201926	0	arylsulfatase J	SolSen1A027545
N	SolSen1_s17	14112409	exon (SolSen1A038431T1, exon 13 of 20)	0.202385	0	adhesion G protein-coupled receptor E1-like	SolSen1A038431
O	SolSen1_s10	6500419	intron (SolSen1A015881T2, intron 1 of 7)	0.20311	0	cytokine receptor-like factor 1 isoform X1	SolSen1A015881
Q	SolSen1_s08	11790191	promoter-TSS (SolSen1A016251T1)	0.203888	0	POZ domain-containing 3	SolSen1A016251
F	SolSen1_s04	5869758	exon (SolSen1A030021T1, exon 6 of 57)	0.204071	0	inositol 1,4,5-trisphosphate receptor type 2 isoform X1	SolSen1A030021
M	SolSen1_s18	11278370	TTS (SolSen1A012344T1)	0.20442	0	E3 ubiquitin-protein ligase MARCHF5	SolSen1A012344
D	SolSen1_s23	6540658	intron (SolSen1A027128T2, intron 2 of 3)	0.204812	0	YY1-associated factor 2	SolSen1A027128
P	SolSen1_s19	15467921	intron (SolSen1A029188T1, intron 1 of 8)	0.207834	0	pro-neuregulin-3, membrane-bound isoform isoform X1	SolSen1A029188
D	SolSen1_s23	3071476	intron (SolSen1A039148T2, intron 12 of 12)	0.208677	0	splicing factor 45 isoform X2	SolSen1A039148
L	SolSen1_s02	29423367	intron (SolSen1A030456T1, intron 2 of 3)	0.209337	0	glutamate receptor, metabotropic 2a	SolSen1A025084
A	SolSen1_s22	8219700	intron (SolSen1A004780T3, intron 2 of 4)	0.210084	0	domain-containing RING finger 4-like isoform X2	SolSen1A004780
B	SolSen1_s15	4946964	Intergenic	0.210172	0	serine/threonine-protein kinase PRP4 homolog	SolSen1A006490
A	SolSen1_s07	15000517	intron (SolSen1A027476T4, intron 5 of 89)	0.210775	0	low-density lipoprotein receptor-related protein 1B	SolSen1A027476
O	SolSen1_s10	6193323	intron (SolSen1A036089T1, intron 1 of 3)	0.211087	0	heparan-sulfate 6-O-sulfotransferase 1-A	SolSen1A036089
Q	SolSen1_s08	22904528	intron (SolSen1A018788T2, intron 1 of 16)	0.213416	0	ras guanyl-releasing protein 3 isoform X1	SolSen1A018788
J	SolSen1_s01	15865506	promoter-TSS (SolSen1A002037T1)	0.214579	0	biosynthesis COQ9, mitochondrial	SolSen1A005856
B	SolSen1_s15	2091435	Intergenic	0.216197	0	peroxisome biogenesis factor 2 isoform X1	SolSen1A003918
Q	SolSen1_s08	7492913	intron (SolSen1A000647T5, intron 8 of 15)	0.216338	0	acidic 1	SolSen1A000647
L	SolSen1_s02	20283753	Intergenic	0.21693	0	plexinplexin-A2-like	SolSen1A028909
L	SolSen1_s02	20283767	Intergenic	0.21693	0	plexinplexin-A2-like	SolSen1A028909
J	SolSen1_s28	5723795	Intergenic	0.217228	0	semaphorin-4C	SolSen1A032820
F	SolSen1_s04	1653126	promoter-TSS (SolSen1A002329T1)	0.217253	0	ceramide kinase-like	SolSen1A002329
Q	SolSen1_s08	24070899	exon (SolSen1A005731T1, exon 1 of 21)	0.217982	0	vesicle-associated membrane protein 7	SolSen1A005731
A	SolSen1_s07	15000461	intron (SolSen1A027476T4, intron 5 of 89)	0.218283	0	low-density lipoprotein receptor-related protein 1B	SolSen1A027476
H	SolSen1_s06	17617981	intron (SolSen1A032430T1, intron 1 of 20)	0.218523	0	adhesion G protein-coupled receptor L2 isoform X1	SolSen1A032430
J	SolSen1_s28	7739232	intron (SolSen1A001155T2, intron 3 of 15)	0.220416	0	syntaxin-binding protein 1-like isoform X1	SolSen1A001155
J	SolSen1_s28	2947948	intron (SolSen1A001464T2, intron 2 of 7)	0.220533	0	kinase	SolSen1A001464
G	SolSen1_s05	6399924	intron (SolSen1A012054T1, intron 9 of 9)	0.221197	0	hornerin isoform X1	SolSen1A003144
B	SolSen1_s15	17876373	promoter-TSS (SolSen1A027696T1)	0.221531	0	aryl hydrocarbon receptor repressor	SolSen1A027696
S	SolSen1_s11	21526006	intron (SolSen1A012645T2, intron 1 of 9)	0.222343	0	gamma-aminobutyric acid receptor subunit alpha-1	SolSen1A012645
R	SolSen1_s16	10921821	Intergenic	0.2234	0	nuclear factor erythroid 2-related factor 3	SolSen1A026160
L	SolSen1_s02	25001837	intron (SolSen1A002461T1, intron 2 of 2)	0.223413	0	plasma membrane calcium-transporting ATPase 2 isoform X1	SolSen1A034317
D	SolSen1_s20	12229269	Intergenic	0.224018	0	cytochrome P450 2F2-like	SolSen1A003441
O	SolSen1_s10	18982786	exon (SolSen1A025596T1, exon 1 of 9)	0.224665	0	AT-rich interactive domain-containing protein 3A isoform X1	SolSen1A025596
U	SolSen1_s12	13284591	intron (SolSen1A010963T2, intron 13 of 17)	0.224946	0	sestrin-1 isoform X1	SolSen1A020197
K	SolSen1_s29	1326315	intron (SolSen1A018657T4, intron 1 of 8)	0.225588	0	glycine receptor subunit alphaZ1 isoform X1	SolSen1A018657
F	SolSen1_s04	10812303	intron (SolSen1A003335T3, intron 12 of 25)	0.226521	0	finger AEBP2	SolSen1A032629
D	SolSen1_s20	9260422	intron (SolSen1A007349T1, intron 2 of 2)	0.227352	0	E3 ubiquitin-protein ligase TRIM21-like isoform X2	SolSen1A007349
D	SolSen1_s20	9260423	intron (SolSen1A007349T1, intron 2 of 2)	0.227352	0	E3 ubiquitin-protein ligase TRIM21-like isoform X2	SolSen1A007349
M	SolSen1_s18	14523996	intron (SolSen1A026042T1, intron 10 of 10)	0.229418	0	phosphatidylinositol 4,5-bisphosphate 3-kinase catalytic subunit delta isoform isoform X1	SolSen1A020501
D	SolSen1_s23	10424839	Intergenic	0.230449	0	copper transport protein ATOX1	SolSen1A016262
I	SolSen1_s03	24037724	intron (SolSen1A028860T3, intron 5 of 32)	0.232138	0	protocadherin Fat 3	SolSen1A028860
J	SolSen1_s28	6699150	intron (SolSen1A003324T2, intron 1 of 21)	0.232366	0	cut-like 2 isoform X2	SolSen1A003324
I	SolSen1_s03	22595992	intron (SolSen1A018823T2, intron 1 of 23)	0.233584	0	GTPase-activating 2a isoform X3	SolSen1A018823
A	SolSen1_s07	13573864	intron (SolSen1A009509T1, intron 1 of 6)	0.23691	0	ADP-ribosylation factor 6	SolSen1A009509
U	SolSen1_s12	13284580	intron (SolSen1A010963T2, intron 13 of 17)	0.237054	0	sestrin-1 isoform X1	SolSen1A020197
P	SolSen1_s19	15089354	exon (SolSen1A005452T1, exon 1 of 1)	0.238743	0	beta-1 adrenergic receptor	SolSen1A005452
J	SolSen1_s01	8233869	intron (SolSen1A025318T1, intron 3 of 11)	0.239617	0	spermatogenesis-associated protein 13 isoform X4	SolSen1A025318
P	SolSen1_s19	2445539	intron (SolSen1A009178T1, intron 1 of 3)	0.240192	0	serine/threonine-protein kinase SBK1	SolSen1A009178
Q	SolSen1_s08	16829278	intron (SolSen1A031976T4, intron 1 of 12)	0.240219	0	finger 135-like	SolSen1A031976
Q	SolSen1_s08	16829271	intron (SolSen1A031976T4, intron 1 of 12)	0.240219	0	finger 135-like	SolSen1A031976
C	SolSen1_s09	24151138	promoter-TSS (SolSen1A016701T1)	0.241265	0	enhancer-binding gamma	SolSen1A003187
Q	SolSen1_s08	19398027	Intergenic	0.241416	0	calmodulin-dependent kinase type II subunit gamma isoform X15	SolSen1A019832
T	SolSen1_s14	5596666	Intergenic	0.241487	0	kinesin KIF3B	SolSen1A007068
P	SolSen1_s33	2013594	Intergenic	0.242127	0	extracellular calcium-sensing receptor-like	SolSen1A037485
H	SolSen1_s06	3482677	intron (SolSen1A015313T2, intron 4 of 14)	0.24223	0	specificity phosphatase CDC14A isoform X1	SolSen1A015313
U	SolSen1_s12	19292488	intron (SolSen1A011569T4, intron 1 of 35)	0.243053	0	afadin isoform X7	SolSen1A011569
L	SolSen1_s02	25968303	intron (SolSen1A016622T1, intron 1 of 10)	0.243316	0	box J3 isoform X1	SolSen1A016622
O	SolSen1_s10	20259214	promoter-TSS (SolSen1A006828T1)	0.243686	0	tyrosineJAK2-likeprotein kinase JAK2	SolSen1A006828
F	SolSen1_s04	6367539	intron (SolSen1A039907T2, intron 8 of 9)	0.244287	0	apparatus membrane TVP23 homolog A	SolSen1A039907
I	SolSen1_s03	4758647	intron (SolSen1A021564T1, intron 44 of 58)	0.245459	0	serine/threonine-protein kinase DCLK1-like isoform X1	SolSen1A021043
H	SolSen1_s06	17140175	intron (SolSen1A016075T1, intron 1 of 12)	0.246088	0	repeat domain-containing 13C	SolSen1A016075
K	SolSen1_s25	4202171	intron (SolSen1A035954T1, intron 5 of 37)	0.246172	0	putative immune-type receptor	SolSen1A038801
R	SolSen1_s16	17837156	intron (SolSen1A028125T2, intron 10 of 22)	0.246252	0	rho guanine nucleotide exchange factor 1a isoform X1	SolSen1A028125
B	SolSen1_s13	15987279	intron (SolSen1A002012T3, intron 13 of 17)	0.246765	0	motif and ankyrin repeat domain-containing 4-like	SolSen1A006897
J	SolSen1_s01	18845118	intron (SolSen1A025217T1, intron 4 of 4)	0.247603	0	ADP-ribosylation factor 15 isoform X1	SolSen1A025217
J	SolSen1_s01	2309996	intron (SolSen1A031424T9, intron 5 of 5)	0.247916	0	catenin delta-1 isoform X1	SolSen1A031424
T	SolSen1_s14	20923783	promoter-TSS (SolSen1A036043T1)	0.248937	0	Ash2 histone methyltransferase complex subunit ASH2 isoform X2	SolSen1A036043
B	SolSen1_s15	8527695	Intergenic	0.249373	0	procollagen-lysine,2-oxoglutarate 5-dioxygenase 2 isoform X1	SolSen1A002019
S	SolSen1_s11	9040844	Intergenic	0.25	0	signal transducer and activator of transcription 6	SolSen1A008480
D	SolSen1_s30	108462	Intergenic	0.25	0	4-galactosyl-N-acetylglucosaminide 3-alpha-L-fucosyltransferase 9-like	SolSen1A023666
F	SolSen1_s04	12579130	exon (SolSen1A035186T1, exon 3 of 9)	0.252235	0	SKI family transcriptional corepressor 1 homolog-B isoform X2	SolSen1A035186
B	SolSen1_s13	2416309	Intergenic	0.252543	0	complex DEPDC5 isoform X1	SolSen1A037935
K	SolSen1_s29	3067503	intron (SolSen1A031829T1, intron 1 of 16)	0.254697	0	protocadherin Fat 4	SolSen1A031829
B	SolSen1_s13	4240653	intron (SolSen1A033928T1, intron 17 of 23)	0.255031	0	pappalysinpappalysin-2	SolSen1A036334
E	SolSen1_s24	8490829	exon (SolSen1A028274T1, exon 2 of 2)	0.255661	0	beta-1,3-galactosyltransferase 2-like	SolSen1A028274
E	SolSen1_s24	13237877	promoter-TSS (SolSen1A031499T2)	0.256045	0	protein AF-17 isoform X2	SolSen1A031499
P	SolSen1_s19	10012196	intron (SolSen1A008048T1, intron 1 of 1)	0.256938	0	heparan sulfate glucosamine 3-O-sulfotransferase 3A1-like	SolSen1A008048
J	SolSen1_s01	19794192	intron (SolSen1A004483T2, intron 17 of 17)	0.257704	0	semaphorin-6A isoform X1	SolSen1A004483
J	SolSen1_s01	19794212	intron (SolSen1A004483T2, intron 17 of 17)	0.257704	0	semaphorin-6A isoform X1	SolSen1A004483
F	SolSen1_s04	25997204	intron (SolSen1A003487T2, intron 18 of 20)	0.257842	0	plasmanylethanolamine desaturase	SolSen1A014884
H	SolSen1_s06	8808092	Intergenic	0.258356	0	glutaredoxin 2 isoform X2	SolSen1A012515
C	SolSen1_s09	13229245	Intergenic	0.259258	0	estrogen-related receptor gamma a isoform X4	SolSen1A027637
H	SolSen1_s06	8503906	intron (SolSen1A025820T2, intron 3 of 9)	0.259513	0	ras-related protein Rap-2a	SolSen1A025820
U	SolSen1_s12	17377654	Intergenic	0.260053	0	protein jagged-2b isoform X2	SolSen1A000097
H	SolSen1_s06	5262936	exon (SolSen1A003241T1, exon 2 of 32)	0.261986	0	1-phosphatidylinositol 4,5-bisphosphate phosphodiesterase gamma-1-like	SolSen1A003241
K	SolSen1_s25	598555	Intergenic	0.262843	0	SIX3b	SolSen1A024809
B	SolSen1_s13	6770619	intron (SolSen1A036548T1, intron 1 of 6)	0.263181	0	beta-1,4-galactosyltransferase 2	SolSen1A036548
U	SolSen1_s12	20517313	Intergenic	0.263271	0	Transcription factor Adf-1 ADH distal factor 1	SolSen1A030289
U	SolSen1_s12	20517326	Intergenic	0.263271	0	Transcription factor Adf-1 ADH distal factor 1	SolSen1A030289
T	SolSen1_s14	7458416	intron (SolSen1A024352T1, intron 1 of 8)	0.263418	0	glycerol-3-phosphate acyltransferase 1, mitochondrial	SolSen1A024352
H	SolSen1_s06	14225089	Intergenic	0.263913	0	glutamate receptor ionotropic, NMDA 3B-like	SolSen1A009953
F	SolSen1_s04	28123588	Intergenic	0.26399	0	laminin subunit beta-1-like	SolSen1A024945
J	SolSen1_s28	3316460	intron (SolSen1A021625T1, intron 5 of 11)	0.264764	0	syntaxin-2 isoform X1	SolSen1A021625
F	SolSen1_s04	26121243	Intergenic	0.265119	0	finger 423 isoform X2	SolSen1A003487
K	SolSen1_s25	598471	Intergenic	0.265684	0	SIX3b	SolSen1A024809
K	SolSen1_s25	598432	Intergenic	0.265684	0	SIX3b	SolSen1A024809
K	SolSen1_s25	598436	Intergenic	0.265684	0	SIX3b	SolSen1A024809
K	SolSen1_s25	598450	Intergenic	0.265684	0	SIX3b	SolSen1A024809
K	SolSen1_s25	598513	Intergenic	0.265684	0	SIX3b	SolSen1A024809
K	SolSen1_s25	598564	Intergenic	0.265684	0	SIX3b	SolSen1A024809
K	SolSen1_s25	598566	Intergenic	0.265684	0	SIX3b	SolSen1A024809
K	SolSen1_s25	598611	Intergenic	0.265684	0	SIX3b	SolSen1A024809
N	SolSen1_s17	4433133	intron (SolSen1A010238T3, intron 2 of 13)	0.266829	0	ras-related protein ralB-B-like	SolSen1A010238
[truncated: 1,360 more rows]
